# Supplementary material for: Bone marrow adipose tissue is a unique adipose subtype with distinct roles in glucose homeostasis
Source: Nat Commun. 2020 Jun 18;11:3097. doi: 10.1038/s41467-020-16878-2 (PMC7303125; doi:10.1038/s41467-020-16878-2)
Supplement: Supplementary file 4 — Source Data [file 41467_2020_16878_MOESM4_ESM.xlsx]

## Sheet: Figure 1B
Transcript	Log2 Fold Change	FDR<0.05, Log2(fold)>2	FDR<0.05, Log2(fold)<2	FDR>0.05
MFAP5	-5.8171	4.99023
LVRN	-5.4511	7.58436
CA4	-4.22603	7.22016
DMRT2	-4.15792	8.58755
CADM3	-3.83707	3.38604
C1QTNF9	-3.68575	5.78712
C4BPA	-3.39054	7.16089
GPR1	-3.05015	5.63937
SEMA3C	-2.99536	5.0654
STXBP6	-2.9918	7.166
ITIH3	-2.98739	12.1265
ELOVL6	-2.9516	5.58211
LRRC17	-2.93331	3.79655
PCOLCE2	-2.88641	2.67464
FBP1	-2.86896	8.24046
HPGD	-2.86341	7.75335
DPT	-2.85405	10.6688
ANGPTL1	-2.82857	5.43971
COL14A1	-2.79857	3.89062
AGPAT9	-2.79047	6.08035
PSAT1	-2.73827	5.5716
ACVR1C	-2.72084	6.04006
F3	-2.70048	7.70656
GPM6A	-2.69955	3.04952
GSTM2	-2.66809	7.25713
C1QTNF7	-2.62839	7.0366
GPC3	-2.61885	2.4177
HMGCS2	-2.59046	7.45602
FSIP1	-2.53289	2.35533
IL33	-2.52647	10.0517
SLC36A2	-2.47813	8.56838
FGL2	-2.47372	4.16798
APOA2	-2.47042	2.52102
AQP3	-2.44343	5.93237
LOC100347623	-2.4195	6.53887
ADM	-2.38448	4.09525
ACSS2	-2.35846	9.38216
ENPP3	-2.35422	3.10907
S100B	-2.34328	7.84504
FHL1	-2.33559	4.94957
MT3	-2.32142	3.31781
BTC	-2.29888	8.23309
AQP1	-2.26391	6.74612
LOC100345309	-2.20069	4.3935
FMO2	-2.14543	6.04783
ZFPM2	-2.14155	8.49642
CDO1	-2.13917	7.8159
FAP	-2.10257	3.06946
EEPD1	-2.08845	4.58907
EBP	-2.08432	4.07977
EMILIN2	-2.06482	5.92533
CRYAB	-2.05322	5.71192
LGALS3	-2.03348	7.49252
FOXP2	-2.03231	8.2034
LYVE1	-2.02751	2.51775
MEIS2	-2.02689	5.90057
CSRP2	-2.00771	3.66514
MC5R	-2.00306	7.4727
PODN	-1.99326	3.86772
PCK2	-1.9844	7.31039
IVD	-1.97104	11.2039
DSP	-1.96942	9.39283
DGAT2	-1.95994	6.3129
MMRN1	-1.95678	2.77636
CA5B	-1.94289	10.7335
SLC4A4	-1.90457	6.07946
ALDOC	-1.88942	13.271
SDR16C5	-1.88218	3.51689
MTUS1	-1.862	8.93937
ME1	-1.86098	2.76689
AQP8	-1.85913	2.47194
MMD	-1.84757	6.03445
VWF	-1.83426	6.24617
ADAMTS5	-1.82089	7.48834
COL15A1	-1.80287	7.10478
CA13	-1.79543	8.42315
ITM2A	-1.77136	7.07839
STEAP1	-1.76119	2.53936
CGRRF1	-1.74926	3.52837
MCOLN3	-1.74264	3.28136
GRIA3	-1.72022	3.64523
GPD1	-1.71484	10.0734
KLB	-1.71214	7.99591
GLYCTK	-1.70307	4.2755
LRRC8B	-1.69842	4.24716
FIGF	-1.66792	2.43118
OSR1	-1.65039	10.5573
WDFY3	-1.64255	4.34269
F11R	-1.62243	5.93177
CCL21	-1.61783	2.39318
ACSL1	-1.61166	6.89932
CAV2	-1.61101	8.52623
IL18	-1.60784	11.5149
ORMDL3	-1.60471	7.56146
ADTRP	-1.59522	5.96446
PHGDH	-1.58777	6.05346
FBLN2	-1.58699	4.10079
FAM25A	-1.58597	2.5357
AQP7	-1.56142	6.76891
MOXD1	-1.54557	2.92926
LOC100359306	-1.54472	2.78527
NTN4	-1.54177	3.00772
MGP	-1.53829	6.56961
SLIT3	-1.53023	6.7333
DYNLT1	-1.52986	8.63151
IGF1	-1.52166	9.58291
CAV1	-1.50793	9.73684
HSPB2	-1.5035	7.68523
ADRB2	-1.50125	7.12331
APLP2	-1.49864	7.92213
SLITRK6	-1.49061	4.82081
SPATA6	-1.48631	7.662
ACSS3	-1.48114	5.69968
PFKFB1	-1.47776	9.53106
CCBL2	-1.47155	9.24488
LOC100339718	-1.46676	10.7286
CD34	-1.4507	4.64685
ALAS1	-1.44514	6.98086
FAM19A3	-1.42684	2.55206
KIF5B	-1.42016	2.30171
TMOD1	-1.41485	5.88633
ACSL4	-1.40113	2.72926
SPRY1	-1.39743	7.75967
PEX3	-1.39502	10.1074
ADCK3	-1.38935	5.60908
AR	-1.38873	9.95189
SDSL	-1.38785	4.96003
ECHDC3	-1.38696	8.11331
CD247	-1.38593	4.68179
ANKEF1	-1.38529	6.21286
TGFBI	-1.38197	4.13632
GSS	-1.37717	5.59332
EPHX1	-1.37602	6.53538
TIMP3	-1.3667	5.73388
ECHDC1	-1.35247	7.15118
LPAR4	-1.35196	4.95584
LOC100342649	-1.34466	4.90233
GYG1	-1.33262	6.54018
ASPA	-1.32907	7.49771
MAOA	-1.32745	9.03069
CALML4	-1.32713	2.77414
TJP2	-1.32141	5.97691
CPED1	-1.31957	6.20076
CRLS1	-1.31544	9.85333
RNASE4	-1.31543	7.90393
HADH	-1.30435	8.40463
TCAF1	-1.28899	12.7657
EPHX2	-1.28663	8.30658
AIFM2	-1.28538	7.2879
FDX1	-1.28402	4.54873
WDR72	-1.27811	4.16772
CPT2	-1.27748	6.07733
LOC100357076	-1.27729	3.8218
THRSP	-1.27705	5.05514
CIDEA	-1.27076	7.74654
LOC100353203	-1.2686	3.07826
FGF2	-1.26622	5.68996
SGTB	-1.25738	5.63161
ECHS1	-1.24558	9.21055
C1H11orf54	-1.23538	5.6579
BCKDHB	-1.23079	8.96739
SDPR	-1.22868	5.84531
RBPMS	-1.21936	9.49413
CHRDL1	-1.21871	5.27177
ITIH5	-1.21653	3.70243
PRKAR2B	-1.21648	5.30642
ZDHHC2	-1.2161	5.56471
UHRF1BP1L	-1.21549	7.11699
NIT1	-1.21511	8.64724
EBF2	-1.2094	5.11037
ELMOD2	-1.20193	5.12822
PBLD	-1.19774	7.51898
PPP1R1A	-1.19613	7.16211
BNC2	-1.19582	6.54197
ACO1	-1.19376	10.2173
SLC25A26	-1.19018	6.45627
BDNF	-1.18602	3.68012
MATN2	-1.1845	4.77153
PLCB4	-1.18112	3.61814
ALG9	-1.17958	5.56184
HIBCH	-1.17302	8.57519
PDE5A	-1.17134	4.5192
DHRS7	-1.16595	5.13142
FHL5	-1.16563	7.81541
HSD17B4	-1.16419	5.24275
COL4A1	-1.1625	5.42139
ACSM5	-1.15953	6.64268
TCF15	-1.15941	4.02872
CD36	-1.15897	7.35437
SPRY2	-1.15713	5.9837
BTF3L4	-1.15458	5.21693
TLR3	-1.15394	5.61713
TRIO	-1.15332	3.91132
CHP1	-1.15293	6.45128
PEX13	-1.15023	7.24855
TXNRD3	-1.14998	7.1596
HIGD1B	-1.13964	5.47791
DNAJC12	-1.13056	7.23459
SLC25A20	-1.12981	4.44878
HOXA7	-1.12979	7.53127
EXD1	-1.12864	5.07431
MAL	-1.12733	5.76416
CRISPLD1	-1.11941	2.76988
AASS	-1.11837	8.47973
SIK2	-1.11836	5.8084
CDKN3	-1.1178	3.67655
GLRB	-1.11763	4.21898
ACOT9	-1.11429	8.37314
LRIG1	-1.11136	3.15016
MCEE	-1.11042	6.53865
FAM13C	-1.1093	6.28701
HIBADH	-1.10864	6.60215
LEP	-1.10817	6.92874
DHRS4	-1.1065	8.52368
AADAT	-1.1024	3.30482
FAM221A	-1.10154	4.55848
FAM149A	-1.09742	7.62675
ADHFE1	-1.09633	4.82324
PIR	-1.08762	8.08309
LRRIQ1	-1.08266	3.46046
CDC37L1	-1.07706	6.76317
ENPP1	-1.07269	3.89105
AK3	-1.07139	8.86019
ECHDC2	-1.07069	6.15965
GSG1	-1.06866	6.33536
JAM2	-1.06694	4.39857
TTC21B	-1.0651	5.5282
VDAC1	-1.0634	9.26354
GAS7	-1.05954	6.42502
GIPC2	-1.05724	6.05902
HEBP2	-1.05704	5.9013
LACE1	-1.05619	8.44531
CLU	-1.05476	5.01208
PUS10	-1.05473	8.15255
AQP11	-1.05467	2.86354
PALMD	-1.05425	6.53151
ARHGAP18	-1.05311	4.35726
C19H17orf58	-1.05097	5.11659
PRLR	-1.05062	4.87103
NMT2	-1.04158	5.50697
NR3C1	-1.04139	8.86827
ABLIM1	-1.03986	9.73563
CHEK1	-1.03849	6.54197
CRYZ	-1.03743	7.01787
RWDD2A	-1.03534	3.70226
ENOSF1	-1.03327	2.31916
EFEMP1	-1.03303	4.70025
KLHL13	-1.03214	3.03325
RERG	-1.0319	3.19074
NLN	-1.03041	7.52543
SLC2A4	-1.02774	6.68954
PPA1	-1.02753	7.9553
TNFAIP6	-1.02658	4.07917
HOXC6	-1.02442	4.76616
PIAS2	-1.02286	9.1703
LYPLAL1	-1.0217	7.22516
SMNDC1	-1.01934	6.63829
GNPAT	-1.01825	5.94635
GALNT12	-1.01611	11.5989
CCDC69	-1.01168	5.35582
ACBD5	-1.00915	2.83766
LIPA	-1.00742	3.8555
SDC2	-1.00665	6.46342
MYH7B	-1.00364	2.73806
PTGR2	-1.00322	5.64036
UBFD1	-1.00191	9.04291
HGF	1.00235	5.79424
CCDC88A	1.00403	4.56213
PDE1A	1.00589	2.86661
HNMT	1.01026	5.63752
CCDC112	1.01061	2.29214
GDE1	1.01323	2.49842
DAPP1	1.01866	3.91153
CAPN3	1.02222	4.5896
CDC25C	1.02256	2.65511
RFC4	1.02662	3.77613
MPEG1	1.02852	6.3701
TTK	1.03095	2.92621
EPCAM	1.03249	3.16566
KIFC1	1.03494	2.79895
TF	1.03788	6.51817
CENPT	1.03914	2.80439
BCL6	1.04299	4.94285
ASCC1	1.04418	4.9143
MYBPC1	1.06246	4.25881
PSMB10	1.06789	7.74031
PFN1	1.06795	6.11988
SLC11A2	1.07053	3.69214
WIPI1	1.07091	5.0684
PIP5K1B	1.07114	2.65058
HK3	1.07417	2.41149
EXO1	1.07724	2.78455
NECAB1	1.08074	3.23236
GPR160	1.08243	2.797
KIF15	1.08902	2.89258
SMC2	1.09275	3.65025
SGPL1	1.09548	6.56247
FRRS1	1.09695	2.8498
C1QA	1.10276	4.3195
CCNE2	1.11337	2.42238
BTK	1.11419	4.59214
SULF1	1.11758	4.16124
ARHGAP25	1.11898	5.25003
PDGFRL	1.12001	2.60323
LEF1	1.13089	3.22212
BMX	1.13402	5.43483
EML4	1.13498	4.52963
C1QC	1.13759	2.996
HOXA11	1.14067	2.6522
FZD2	1.14082	4.9134
LOC100340125	1.14424	6.8942
LOC100356270	1.15157	6.2249
PLEKHO1	1.15568	7.71496
EDIL3	1.15847	2.34518
PLEK	1.16224	3.4954
TRIM39-RPP21	1.16833	6.29873
TFPI	1.1745	4.15249
HSD11B2	1.1757	3.15544
LOC100352927	1.17579	8.42086
CD53	1.18044	3.47193
TPM2	1.19572	3.7182
ST6GALNAC3	1.19706	3.20982
ACTA2	1.19949	2.31079
ADAMTS9	1.20847	2.59013
FCRLA	1.21791	3.34851
PPARGC1A	1.22044	4.02322
CLEC7A	1.22128	5.39377
EAF2	1.2237	3.0665
PTPN13	1.22619	4.51468
CD86	1.22943	4.99534
PJA1	1.23489	5.3254
PLEKHA5	1.23728	3.56985
TUSC3	1.2383	3.73952
CKAP4	1.24162	5.38881
FGF7	1.24635	2.27747
HERC5	1.2477	7.68227
CCL4	1.2521	3.1538
FBXL7	1.25586	6.09131
NOSTRIN	1.26167	5.02766
NCAPD2	1.26444	2.81721
MPPED2	1.28093	2.544
LY96	1.28332	8.40485
CYTIP	1.29269	4.29858
CXCR1	1.29411	3.00839
TNFAIP8L3	1.3024	2.49523
GCA	1.30528	3.50967
ATG16L2	1.31037	3.143
LCP1	1.31221	4.82559
ATL1	1.31258	3.07782
RAD51	1.31692	3.01328
C8orf34	1.31753	4.18537
CDCA2	1.32407	2.718
CD1D	1.32465	6.88924
UBE2T	1.32775	2.59867
GRAMD1B	1.33033	8.10171
SLA	1.33658	3.10377
FAM134B	1.34885	6.97023
RAD54B	1.34988	2.83902
POLE2	1.35052	2.87162
CENPN	1.36442	2.37737
LMNB1	1.38695	2.43802
FHOD3	1.38783	2.51043
MMP8	1.39206	2.72589
P2RY13	1.39335	5.98506
PROKR2	1.39758	3.33146
LOC100354810	1.41334	2.46219
CEP55	1.41892	3.34354
MIS18BP1	1.41921	3.18558
MELK	1.4247	2.77486
PSMB8	1.43734	4.92188
GPC6	1.4391	4.94249
ZFHX4	1.44682	4.20249
MAP2K6	1.44838	3.46166
PSMB9	1.45113	5.07562
PLK4	1.45928	2.53254
SORBS2	1.46294	5.37859
PID1	1.46581	6.901
BMPER	1.46846	3.77171
WDHD1	1.47588	3.34784
HSD11B1	1.47959	3.38874
PTPRD	1.48409	3.10508
MCM3	1.49103	3.35797
CCL5	1.49676	5.92772
TMEM62	1.49777	2.6477
IL1RN	1.50358	5.48192
TNFAIP8L2	1.50454	6.1015
PRRX1	1.51026	2.93322
SLC27A2	1.513	4.1625
DOCK8	1.52234	3.95338
TRAF3IP3	1.52297	3.79371
RGS18	1.52883	2.82981
TMEM71	1.53493	2.85113
DLX5	1.53584	3.55272
BEST4	1.54093	6.67423
RGS2	1.55172	3.5263
SKA1	1.55778	2.86624
LOC100008716	1.56423	3.64131
LBR	1.57388	3.40749
IL1R2	1.59079	4.96661
PCNA	1.59216	4.60793
TAP1	1.6009	4.69893
KIAA1524	1.6037	3.48151
DEPDC1B	1.61041	3.12384
SAMSN1	1.61085	3.45304
ENPP6	1.61717	2.28022
APOBEC1	1.62212	5.0519
RARRES1	1.62582	3.96451
SCUBE2	1.6259	9.4145
CD14	1.62676	9.27113
TPX2	1.63259	2.85091
LOC100357419	1.64788	2.39384
HMOX1	1.64835	5.13706
STAP1	1.65186	3.09481
DIAPH3	1.6604	2.91388
CD74	1.66668	8.54996
BEND5	1.67943	4.73196
SERTAD4	1.67982	6.70123
CKAP2L	1.68948	2.92284
BAMBI	1.69591	3.09756
BLNK	1.69877	7.90507
SYTL2	1.70608	4.78084
SLC26A7	1.70912	2.43025
RYR3	1.71194	5.72431
FBN2	1.73812	6.61798
CX3CR1	1.74128	4.57379
ENAH	1.74188	4.8867
CYBB	1.74723	5.44458
LYN	1.74898	7.57951
SMC4	1.77183	2.80165
RGS10	1.77343	8.56834
RPGRIP1	1.78033	2.66843
NCAPG2	1.7894	2.37245
Dkk1	1.79162	4.02895
CENPK	1.7921	3.6454
TREM1	1.79277	2.96449
MCM6	1.80616	3.67283
HES1	1.81059	6.66179
LTB	1.82598	3.72972
AOAH	1.83265	5.98869
GLRX	1.8489	2.91656
DENND4A	1.84996	2.5692
CFP	1.85167	2.61999
TRAK2	1.85424	2.71863
RAD51AP1	1.88277	3.57374
RAD1	1.9211	6.60363
TM4SF18	1.93569	6.25031
TSPAN33	1.95798	2.34396
CD68	1.96534	10.481
ST3GAL5	1.96627	6.0116
PTPRC	1.96935	5.5343
TBCEL	1.97285	2.55213
MMP16	1.97614	2.31268
NUSAP1	2.00099	2.2675
SEMA6D	2.00483	7.24294
ANKRD22	2.00709	2.39567
SGOL2	2.00711	2.80364
GRB14	2.03087	5.55262
SGOL1	2.03138	2.54154
PTPN6	2.04113	4.71594
FAM19A1	2.04237	5.52452
PLK2	2.07462	7.90959
CORO1A	2.09778	3.70162
IL1B	2.09978	2.92564
SHOX2	2.12553	4.44423
KIF20B	2.13013	3.50419
UTP20	2.14241	3.91721
KIF20A	2.14521	3.10624
PRKCB	2.18729	6.14013
PRIMPOL	2.20052	3.87948
TNFRSF17	2.21126	3.4538
CD48	2.21506	6.74576
VCAM1	2.25011	6.31515
ARHGAP11A	2.26572	3.42306
SLC16A10	2.27397	2.30145
ABRACL	2.27612	6.58137
CHST9	2.28408	4.56747
OLFML2B	2.28596	3.22297
ABCB4	2.3068	2.47212
FYB	2.31218	7.37813
CLEC4E	2.36949	6.95333
ARHGAP15	2.38183	6.76516
SELL	2.38255	3.38635
CD79B	2.40064	3.60698
ATP6AP1L	2.40618	3.10774
VEGFC	2.42624	6.61094
PTH1R	2.43465	7.45605
DLGAP5	2.45614	2.81468
LRMP	2.46429	3.54987
CASP1	2.49101	4.29525
LECT1	2.49754	5.1566
GLIPR1	2.49922	12.0468
CXCL10	2.50171	3.79086
CTGF	2.50623	2.34833
ANK3	2.52402	7.61904
CDC20	2.54502	3.28501
HLA-DMA	2.56713	7.12234
CP	2.56963	5.53343
LOC100353536	2.57415	7.4055
ESM1	2.57872	5.30579
KIF11	2.58463	2.38849
MCM4	2.6302	3.11729
HCK	2.63178	5.18133
CXCL8	2.64748	3.26851
RHAG	2.67366	2.35071
PTGFR	2.6748	7.3164
PYGL	2.68839	2.89894
LOC100351163	2.71542	10.2077
PLA2R1	2.72809	6.80197
TPM1	2.73396	3.94105
SPAG5	2.73559	2.60758
BMP5	2.74406	5.23702
MS4A2	2.75998	2.93675
SATB2	2.76457	3.11192
CSTA	2.76768	2.73669
FHL2	2.80081	4.09886
CDH2	2.80132	2.64642
BUB1	2.84997	2.79992
TNN	2.85037	2.43831
STMN1	2.85251	5.37406
AURKB	2.86193	2.54844
RLA-DR-alpha	2.91029	11.3361
FBXO5	2.92817	2.72974
GPR65	2.99266	7.25487
TCN1	3.01261	2.7144
RLA-DMB	3.02872	11.073
EYA1	3.13521	5.28928
IGSF6	3.15312	6.13716
ITGA4	3.15944	11.2344
INHBA	3.16538	2.65696
CTSE	3.16661	2.80757
BCL2L15	3.189	3.17423
LOC100008921	3.19762	3.72791
EVI2B	3.23644	4.2266
NDC80	3.31656	3.32938
BPGM	3.32056	3.05007
LY86	3.34207	6.84552
LCP2	3.34992	8.22255
PTPN22	3.40912	6.48987
VCAN	3.4948	8.36838
LOC100343144	3.51049	5.75685
CACNA2D3	3.51562	7.08395
CHIT1	3.66065	3.05541
SERPINE2	3.80556	6.92506
HEMGN	3.81418	2.28943
DNASE1L3	3.82188	6.32388
DSG4	3.83213	9.47083
ALAS2	3.85484	3.36881
PTX3	3.88249	2.44991
CCNB1	3.94011	3.41557
CDH11	3.94379	3.98681
SFRP2	3.98332	8.14449
P3H2	4.14602	4.76703
NCAPG	4.16282	2.91418
CXCR4	4.18512	3.58725
TIMD4	4.25848	4.8841
IFIT1B	4.29645	2.43642
MSR1	4.30604	7.68851
LOC100342321	4.37141	2.63759
MPO	4.38523	2.74226
CCNB2	4.38789	2.94655
CDK1	4.44587	3.35955
PRG3	4.51208	2.37426
MS4A3	4.56006	2.63144
IL13RA2	4.61367	5.75141
S100A8	4.63331	5.46067
CA2	4.77326	2.97148
CA1	4.85068	2.70904
COL8A1	4.85735	5.5704
ENPEP	4.96335	9.10935
S100A9	5.21744	4.60806
IBSP	5.22856	3.42192
S100A12	5.24947	4.59828
clec1b	5.295	5.88441
OMD	5.31839	2.43947
LOC100350165	5.49456	2.71709
SERPINB10	5.80999	2.64246
COCH	5.82605	4.7287
SPP1	5.88195	7.23832
BPI	5.98415	2.77225
CAMP	6.02072	3.80828
MMP13	6.62489	2.31174
GSTO2	-0.99773		4.96076
AGPAT4	-0.996514		5.36909
EMX2	-0.994477		3.06957
CLPX	-0.99282		5.93987
DDX58	-0.987066		4.96525
CYYR1	-0.985238		3.73908
SYAP1	-0.981606		9.7594
MRS2	-0.981157		5.40222
B3GALNT1	-0.980362		6.35887
STAT5B	-0.980131		6.48173
PGD	-0.979668		6.48545
COL3A1	-0.979036		5.12515
MAPT	-0.978505		2.75258
PLAU	-0.977844		3.64867
ERP27	-0.977642		3.16771
MAOB	-0.973924		3.2479
LRRC34	-0.972324		2.75948
EIF4EBP2	-0.971925		6.5983
ALDH2	-0.971771		6.33633
SERPINF1	-0.970185		4.8387
GBE1	-0.970108		8.85955
HMCN1	-0.96866		5.29841
MRPS18A	-0.962593		7.78883
DOCK11	-0.962391		5.02438
C12orf66	-0.960758		7.57326
COL4A2	-0.960559		5.22685
KDSR	-0.959535		4.51421
BCO2	-0.95895		8.7568
SPATA18	-0.957479		3.30006
SNCG	-0.956596		9.20183
PGM3	-0.955055		3.89875
PM20D2	-0.950156		3.32645
YWHAH	-0.948967		5.32648
PANK3	-0.94863		3.39083
C14orf28	-0.947329		4.56931
APPBP2	-0.947207		9.52155
SHPK	-0.946841		6.17047
GHR	-0.945307		5.85791
HADHA	-0.942749		7.21154
CCDC30	-0.942375		3.01456
RRAS2	-0.940248		4.0797
38412	-0.936557		6.77613
DUSP14	-0.936512		5.74243
COMMD9	-0.928728		8.53091
ARL1	-0.928581		7.71776
MCCC1	-0.919599		7.33835
LYRM5	-0.916399		5.06669
LOC100349506	-0.916193		8.64754
MCFD2	-0.91596		7.44076
MRPL17	-0.912472		7.16476
SCP2	-0.912168		8.42175
EMC9	-0.910058		7.18118
PCTP	-0.906339		6.72316
HACD2	-0.90585		6.72164
DLAT	-0.905058		6.46356
FLOT2	-0.904817		6.48424
GSTO1	-0.903725		4.84228
MEIS1	-0.902568		5.84383
KPNA5	-0.901744		4.45398
PPP2R1B	-0.901532		3.01087
SIRT5	-0.901272		6.48131
CDH18	-0.899298		2.69775
NCOA7	-0.898908		2.81678
ABHD3	-0.898144		5.03702
SGCG	-0.897242		5.52449
THBS3	-0.894071		2.93717
LPL	-0.892281		6.71776
ALG6	-0.892155		8.4116
ERAP1	-0.891856		5.63098
LAPTM4B	-0.891324		7.38826
NPR3	-0.889652		2.86085
OPA1	-0.888186		6.0654
CCDC126	-0.886391		3.31569
PDK4	-0.882671		2.5587
TLN2	-0.882063		4.75669
RTN4	-0.881838		4.20464
AQP4	-0.880696		5.01004
OLFML1	-0.880275		5.40713
LACTB2	-0.879567		5.92197
PIPOX	-0.878851		2.73031
CCDC28A	-0.878497		5.58195
HMGCL	-0.876141		7.79172
PTGER3	-0.875601		4.28663
SLC2A1	-0.874138		3.92097
HYAL1	-0.871581		7.06128
DSEL	-0.870195		4.94241
UBR3	-0.869532		5.33766
MORN2	-0.868147		4.30345
ACAA2	-0.864964		7.3996
ACADL	-0.864453		7.40145
RPUSD4	-0.864219		4.4601
SLC7A6	-0.861928		6.64317
ADGRF5	-0.861497		3.18567
ACADVL	-0.859945		6.8662
SLC19A3	-0.859691		6.06267
NFIA	-0.857971		11.9995
CYB5R1	-0.857876		4.77026
SPTBN1	-0.855155		7.82718
CLIC4	-0.855052		3.63393
ACOT13	-0.854242		7.02454
CHST7	-0.852807		5.17056
PCCB	-0.852148		6.26457
LURAP1L	-0.848983		3.2407
SCARB1	-0.848321		4.62428
AMN1	-0.848218		7.52324
METTL21A	-0.844051		5.4643
PPM1H	-0.843114		4.59813
ACO1	-0.843058		4.27765
RAVER2	-0.841791		8.7177
LOC100346381	-0.838703		4.68513
S100a10	-0.836485		6.18031
PLA2G4A	-0.836294		4.3097
LOC100357000	-0.835054		3.4335
UNC119	-0.835021		5.51621
LOC100348496	-0.834622		5.34686
HSD17B7	-0.831197		5.37827
ABCA8	-0.830383		3.49192
PTPDC1	-0.830183		8.36589
C12H6orf89	-0.830178		8.07128
TGFBR3	-0.828862		3.10211
CPNE8	-0.828503		4.20357
MEST	-0.828249		5.62675
POMC	-0.827281		6.1211
ERO1A	-0.826198		7.08141
DTHD1	-0.825314		2.70061
PROM1	-0.824045		3.63909
ACADS	-0.823908		4.81916
GPD1L	-0.823365		4.33601
MRPS36	-0.820052		7.94971
RAB27A	-0.819118		3.29673
PRDX6	-0.818687		11.2353
GPRC5A	-0.817524		5.46015
ABCD3	-0.813723		3.09814
CADPS2	-0.813392		2.60584
DNAJC19	-0.811167		8.42427
RGN	-0.811155		2.7946
SMS	-0.810731		3.86461
LETMD1	-0.810378		6.44865
SYPL1	-0.809514		7.68202
HERPUD1	-0.807988		3.25031
CD59	-0.807073		5.559
RABEP1	-0.806355		4.07059
SH3GL2	-0.800885		4.39654
DUSP10	-0.800463		3.89311
TSPAN12	-0.798806		2.99742
COL5A2	-0.79647		4.35791
FAM92A1	-0.796469		6.96526
PDGFC	-0.796387		3.03293
PI4K2B	-0.794407		6.99488
DNAL1	-0.794048		6.38973
ALDH7A1	-0.793782		8.78389
RIC3	-0.793081		4.88104
PTGFRN	-0.792442		3.52329
C2orf47	-0.791257		6.51025
PDHB	-0.790531		6.49406
TXN2	-0.790248		9.03345
WSB2	-0.789551		4.19169
LAMA4	-0.789252		6.27688
MDH1	-0.788599		4.15476
DOCK9	-0.788174		3.7846
AMACR	-0.788099		5.94451
ATF2	-0.787074		3.25289
CTSF	-0.786798		3.91927
FDFT1	-0.786375		4.31145
ANKRD45	-0.786082		3.82286
GSTK1	-0.784322		6.56829
EGLN1	-0.783396		7.78818
CAT	-0.783069		4.30069
OCIAD2	-0.782149		8.38602
FHIT	-0.781089		4.14136
POLDIP2	-0.779425		7.31772
LRP3	-0.778786		9.18483
NADK2	-0.778292		5.0439
NUDT12	-0.773656		6.20473
RORA	-0.772115		4.50938
TMBIM1	-0.771217		8.61542
PGRMC2	-0.770279		4.13391
HGD	-0.769877		6.71622
B3GALNT2	-0.769157		8.7089
DCAF8	-0.76377		7.69874
CHCHD6	-0.763343		5.77893
MORC4	-0.763328		5.85264
PDHX	-0.762227		4.37666
ADORA2B	-0.761521		4.07177
TATDN3	-0.761248		5.70941
THRB	-0.759268		6.71738
E2F5	-0.758932		4.36596
FGGY	-0.756766		5.94656
HSD17B11	-0.756705		5.95557
HAND2	-0.755034		4.46342
DERL2	-0.754777		7.88308
EIF4E1B	-0.753906		4.26918
ACACA	-0.752426		2.64865
KIAA0100	-0.751235		6.74467
NFIB	-0.749059		6.69227
MMACHC	-0.749057		6.05626
TMEM135	-0.747467		5.78246
HTRA1	-0.747427		4.66891
PJA2	-0.747287		7.01987
NKIRAS1	-0.746593		7.92886
DDRGK1	-0.745764		5.19635
TSC22D3	-0.745421		4.75556
KCNB2	-0.743529		2.32457
ABLIM3	-0.742236		5.36676
H2AFY2	-0.741461		3.81545
ALDH1A1	-0.740715		4.686
CD47	-0.739285		9.29653
FAXDC2	-0.738668		3.90761
MMP28	-0.737522		3.83667
ARHGAP21	-0.736836		5.09501
COQ6	-0.736248		2.56422
MLX	-0.736146		6.73903
PHB	-0.736008		6.75686
TMBIM6	-0.734721		10.1135
MSRA	-0.731865		7.65164
RAB30	-0.729242		3.62662
COPS2	-0.729203		4.88256
FAM180B	-0.728184		4.83557
SETD9	-0.726584		5.61689
BAG3	-0.72655		3.27968
RAB3IP	-0.724953		5.57409
IGBP1	-0.724555		7.58199
SUCLG2	-0.724503		5.19974
IER3	-0.723659		4.00365
DBT	-0.722797		5.10118
DLGAP1	-0.722641		2.37675
NEK4	-0.722554		7.14866
DLST	-0.722308		6.3524
EDN1	-0.722297		3.8182
GOSR1	-0.721191		6.05915
FRZB	-0.721103		4.05768
PPP2R3A	-0.72086		6.09914
CLYBL	-0.719842		7.10794
INHA	-0.719337		2.7601
OXA1L	-0.717215		3.02664
UAP1	-0.716921		2.95771
SAR1A	-0.716542		4.16203
SNX27	-0.715918		6.95302
CYP20A1	-0.715724		5.19159
GLB1L	-0.715507		4.4207
TBC1D20	-0.715175		5.43218
CELF2	-0.713204		8.55596
SNX9	-0.712207		3.59868
STT3B	-0.710859		4.60357
LIFR	-0.710211		3.47656
IDH1	-0.709589		4.42742
SMPD3	-0.709377		2.4385
CPEB2	-0.709265		6.54156
MRPS9	-0.709215		5.93115
NDUFAB1	-0.708676		7.39968
ZBTB16	-0.708474		3.03161
BBS9	-0.706587		5.03817
ADIPOR2	-0.705376		3.47254
SLC39A10	-0.704845		2.56333
NDUFS1	-0.703701		5.02392
XPNPEP1	-0.702904		2.92529
CTPS2	-0.700391		3.20294
SIAH2	-0.699859		4.07254
OGDHL	-0.698321		4.69619
FYN	-0.697748		4.22896
LOC100352072	-0.697694		2.35107
UQCRB	-0.697574		6.77063
MTERFD3	-0.697358		7.90435
SCRN3	-0.695967		4.0868
BHLHB9	-0.695511		3.41718
PRICKLE2	-0.695029		2.95452
C10orf35	-0.694461		4.37471
PTEN	-0.694153		4.87623
ACYP1	-0.694043		3.52369
SMURF2	-0.693813		7.54802
SHB	-0.691736		4.64407
TEX261	-0.691428		6.27016
WDR60	-0.690337		5.89746
PIGB	-0.686403		3.92675
MAMDC2	-0.684761		3.24166
PCCA	-0.683625		5.41935
TXNIP	-0.683103		3.54124
ATG4A	-0.682528		3.82615
CMTM8	-0.68077		4.23586
ASPH	-0.680725		5.6439
KHK	-0.680484		5.46528
NFS1	-0.678207		5.38529
RCN1	-0.677977		3.89991
WDYHV1	-0.677918		6.98463
ADAM23	-0.677303		2.74074
NT5C2	-0.674975		5.29276
VMP1	-0.674153		4.33821
DDHD1	-0.672913		3.89244
ADCY6	-0.672113		5.03522
RNLS	-0.670019		6.41878
GPR85	-0.669047		4.22868
PAOX	-0.668624		6.54335
RALGAPA1	-0.667673		4.30529
PNPLA8	-0.667104		6.20983
NEIL2	-0.66678		4.10407
LOC100350399	-0.665733		6.8092
GABARAPL1	-0.665288		6.56124
PRKRA	-0.665133		5.14815
MTHFD1	-0.665075		6.80016
COX5B	-0.664798		8.70663
SMIM20	-0.664659		3.91216
ANXA6	-0.664211		6.90661
CDK16	-0.663423		3.65976
SOD3	-0.66331		4.88156
CAMKMT	-0.65996		5.5085
SLC25A33	-0.658461		5.39596
UTRN	-0.65827		5.23802
GGCX	-0.658134		5.37901
LOC100355385	-0.657728		6.05324
IPP	-0.656158		3.71086
LPGAT1	-0.655506		5.01748
LMAN1	-0.654373		3.15263
PDLIM1	-0.651809		3.92357
ST5	-0.651699		3.32438
SLC31A1	-0.651407		3.65653
PRELID2	-0.651391		4.81632
USP24	-0.651228		5.98771
TM9SF4	-0.650912		6.71886
NRIP1	-0.650702		4.2899
ASUN	-0.650325		8.12227
HSDL2	-0.649825		7.19295
COQ2	-0.64864		4.16034
PCBD2	-0.648543		4.36338
LOC100349922	-0.648139		2.79451
MBNL3	-0.647809		4.08417
PAFAH2	-0.647637		3.8218
SLC25A28	-0.64626		4.00278
LOC100339015	-0.645694		6.63085
LIAS	-0.64197		4.26427
HINT2	-0.641456		6.90559
FAXC	-0.641295		6.56923
ATXN3	-0.640215		4.21842
COQ9	-0.640001		6.24457
MYO1C	-0.639124		5.14268
KLHL24	-0.638993		9.19862
SMARCD2	-0.63839		7.08714
ATP5B	-0.637672		6.6395
SUCLG1	-0.63698		7.48813
HSPD1	-0.635781		7.42179
C2orf76	-0.634963		5.06858
RGS6	-0.6334		2.74207
TBCK	-0.632743		6.41288
ANXA7	-0.632186		7.41284
QDPR	-0.631761		4.25675
EGFLAM	-0.631728		3.34877
LOC100347604	-0.631443		3.95031
TXLNG	-0.630013		6.75359
HSPB1	-0.629249		5.10458
CLCC1	-0.628666		4.82778
FOXN1	-0.628331		7.87697
TRAPPC13	-0.627057		7.07019
MBNL2	-0.625946		6.94637
ACADM	-0.623694		4.07074
NDUFAF1	-0.623464		5.61494
CRADD	-0.623312		5.66451
PEX5	-0.622829		5.1184
GPI	-0.622756		3.93261
PECR	-0.621581		4.01606
LARGE	-0.621321		4.83585
FGF18	-0.620887		2.62997
ADGRG2	-0.620829		3.60512
40422	-0.620818		5.15684
DERL1	-0.620635		5.04516
ARRDC3	-0.619615		2.60766
CMC1	-0.619555		3.2951
LOC100340218	-0.618163		5.15184
TCTA	-0.61759		4.12118
CLMP	-0.615182		2.94576
VAT1	-0.615015		3.11014
RRAGD	-0.614287		3.08399
AIG1	-0.613472		6.41049
USP3	-0.613349		4.88188
DDX39B	-0.6131		3.08641
OSBPL11	-0.611942		2.43942
ARL6IP1	-0.611736		3.74127
RBMS3	-0.611357		4.33714
TLCD1	-0.610863		5.7437
FBXO21	-0.610721		4.48697
DCTN5	-0.610159		7.31987
NDUFB5	-0.609473		7.4185
NUDT6	-0.609153		4.69384
FAM214A	-0.609071		4.87605
GRSF1	-0.608788		3.86611
PRDX3	-0.608737		3.39684
IMMT	-0.607352		7.39037
PPARG	-0.607333		4.36552
ZNF106	-0.607303		5.26693
PPIP5K1	-0.606653		3.85358
COQ5	-0.606542		4.92924
TMEM87B	-0.606163		4.19891
SENP2	-0.606117		2.73321
CISD1	-0.603505		5.89061
PRUNE2	-0.602308		5.79461
PPP2R5A	-0.601765		3.99268
FAM149B1	-0.600387		5.01237
RMDN3	-0.600266		4.84474
MRPL1	-0.599797		6.87919
GNPTAB	-0.599518		3.0391
SEMA3B	-0.599125		3.86537
APEH	-0.598486		7.42929
MDH2	-0.597834		7.63478
SSFA2	-0.596338		4.34958
NMRK1	-0.595618		5.03915
WWOX	-0.595256		3.04695
SMIM8	-0.593353		5.27506
LRRTM3	-0.593046		2.40638
STIM1	-0.592966		4.24066
VWA8	-0.592478		4.2015
BOLA3	-0.592116		2.84173
LOC100356307	-0.590729		5.57023
MGEA5	-0.590537		4.25684
PPEF1	-0.588865		6.16254
DTNB	-0.58717		5.72312
LOC100347143	-0.586636		6.22133
FERMT2	-0.585731		3.40571
KCTD9	-0.585566		4.81128
ZDHHC9	-0.584049		3.20253
PARVA	-0.583516		3.67186
SEC24A	-0.583447		5.86733
NID2	-0.583293		4.77504
SYNRG	-0.582768		6.86492
AKAP12	-0.582676		3.32206
CCS	-0.582523		6.34377
HSD17B10	-0.58205		5.46209
HDDC2	-0.581991		3.30015
MBTPS2	-0.581721		4.75695
MTX1	-0.581282		3.86389
COPRS	-0.580845		5.70208
FZD4	-0.580766		4.45512
VSIG10	-0.580263		5.13576
NMT1	-0.580052		5.25627
ZDHHC17	-0.579622		3.73726
LOC100357982	-0.579395		3.52578
C4orf33	-0.57918		4.6205
AS3MT	-0.578572		3.65087
SPIN1	-0.577582		4.32357
ATP5J2	-0.577244		6.347
CMC2	-0.57689		4.40535
XKR9	-0.576816		2.59374
UQCRQ	-0.57629		6.7345
RTCA	-0.575446		6.03765
SESTD1	-0.575202		3.10266
MAPRE2	-0.574463		4.81257
ACER2	-0.574267		3.2966
GIN1	-0.573451		2.62553
SLC30A4	-0.573362		3.9767
PDP1	-0.572844		5.32063
KCMF1	-0.572528		5.51934
TOMM7	-0.57223		7.12209
TMEM60	-0.572039		5.84902
UBE2H	-0.571254		3.58247
FMO4	-0.570498		5.61202
VPS4B	-0.569234		4.39328
RIT1	-0.568695		3.87825
DDX18	-0.568085		3.58219
CNOT7	-0.567465		4.04195
PDHA1	-0.567339		4.87513
LOC100343529	-0.567315		4.90387
AKTIP	-0.56712		4.95024
LOC100352789	-0.566534		7.30662
MGST1	-0.565622		5.0602
YWHAG	-0.56555		3.57308
TMBIM4	-0.564868		7.24588
P4HA1	-0.564574		3.2974
NDUFB11	-0.564407		8.078
RAD23B	-0.564235		3.39982
ELAC2	-0.56354		2.42038
PARP16	-0.562958		4.48504
KIF1B	-0.562765		5.46579
SRR	-0.561427		5.69485
NYX	-0.558366		5.29586
MICAL2	-0.557155		4.01728
TIMMDC1	-0.556866		4.97059
BAP1	-0.554341		5.30507
LRP12	-0.554277		2.52104
PAM	-0.554006		4.00612
TRIM25	-0.553207		6.0882
SLC7A7	-0.552796		5.88367
CALCOCO2	-0.552256		5.5766
VPS13A	-0.55166		4.72788
LGR4	-0.551519		2.93624
DCN	-0.551198		5.29012
PDLIM3	-0.550861		3.17657
SNTB1	-0.549732		3.7948
GOT1	-0.549621		2.31169
NDUFB3	-0.54959		7.2748
CHCHD3	-0.549564		4.43079
NSMCE1	-0.548558		3.82733
ZCCHC11	-0.548289		4.62029
H2AFJ	-0.548252		4.08513
PMEL	-0.547456		2.35946
GDA	-0.546829		3.08384
LANCL1	-0.546341		4.16739
C10orf107	-0.54618		2.44399
TGFBR2	-0.545711		4.89031
YIPF6	-0.545091		4.62937
CCDC47	-0.545086		5.03022
PANX1	-0.544598		3.78473
TGOLN2	-0.54403		5.00177
NAA50	-0.542279		5.37979
FRA10AC1	-0.542202		3.46407
NFU1	-0.541953		5.0344
CTNNA1	-0.5413		4.82592
ZFAND3	-0.541138		4.34153
PACRGL	-0.540321		4.31438
PPP1R9A	-0.540004		3.02181
STAMBP	-0.539405		5.24529
ALG2	-0.53939		5.23794
GMFB	-0.539281		2.96636
CST3	-0.5387		5.49722
TUBG1	-0.538449		3.67087
MTCH2	-0.535134		5.11566
TBC1D23	-0.535058		2.9687
BLOC1S1	-0.534477		4.1856
MAGT1	-0.534458		5.48016
AGPS	-0.533684		3.83982
MOCOS	-0.533114		3.88318
ADORA1	-0.532856		3.58401
FIGN	-0.532084		4.35083
AKAP7	-0.532066		4.00017
JAG1	-0.531741		3.12926
RUNX1T1	-0.531609		3.73915
FGF10	-0.531196		5.99024
NPEPPS	-0.530973		10.5178
TRPC3	-0.530583		2.47145
COQ10B	-0.530474		5.27931
ZCCHC5	-0.52993		4.53587
ANTXR2	-0.529633		4.0753
SLC35F5	-0.528888		3.82549
LOC100351490	-0.528509		3.24999
SCCPDH	-0.526591		3.73819
MYO19	-0.526525		3.99519
RNF13	-0.522686		6.09986
LOC100344859	-0.522036		2.5232
SECISBP2L	-0.522031		2.96952
AP4S1	-0.521821		5.21089
FZD6	-0.521384		2.53083
MAPK1	-0.521048		3.15869
METTL5	-0.519756		4.74848
PMVK	-0.517655		3.5962
PGAP2	-0.517651		5.1286
UBE2J1	-0.516436		3.75307
ATP5G3	-0.516332		5.55019
IL1RAPL1	-0.516174		3.90978
SLC9A6	-0.516027		5.32933
RNF181	-0.515933		6.04251
CBWD1	-0.515513		3.13196
EFCAB11	-0.513725		4.40121
MSRB3	-0.513222		4.24318
SRPR	-0.512934		4.37871
PRKAR2A	-0.511749		3.87388
POLR3C	-0.511707		2.91621
TMEM126A	-0.511374		5.39753
HS2ST1	-0.511317		2.32312
CATSPER1	-0.510828		5.2142
C1orf123	-0.510142		5.01839
ORMDL2	-0.509684		3.88834
SPA17	-0.509063		3.0072
SEC11C	-0.508357		6.70084
LOC100357407	-0.507875		4.7919
PON2	-0.506748		3.15421
FBXL4	-0.506394		4.85036
PHTF2	-0.506297		4.60497
AMZ2	-0.506203		5.44274
RAB3GAP2	-0.503729		5.02909
DCAF11	-0.502391		5.12538
AIFM1	-0.501774		6.79919
PARP11	-0.501455		3.85808
NDUFS2	-0.501058		6.94365
MICU1	-0.500548		5.62181
AKAP5	-0.499862		5.51982
OCLN	-0.499188		4.32255
TTLL7	-0.496809		2.82485
DTD1	-0.4966		3.15118
NEGR1	-0.49573		2.7937
CFI	-0.49572		4.78701
ATP6V0E1	-0.495411		6.66245
CTSB	-0.494843		3.86792
RALA	-0.494723		3.68425
CCND2	-0.494302		3.77649
ANXA5	-0.494063		7.6574
TEFM	-0.49243		5.29459
COG4	-0.491443		4.7686
CLTB	-0.49115		4.0002
TXNL4B	-0.491046		2.85785
GRAMD1C	-0.490739		2.81595
ACE	-0.49056		4.77908
ZNF280C	-0.489763		2.27384
PAAF1	-0.489318		3.08378
RNMTL1	-0.487781		3.1581
NDRG3	-0.487316		2.44238
PSMD12	-0.487264		5.79415
MUT	-0.487117		4.53838
PSMD10	-0.486819		3.69688
ETF1	-0.486256		5.94279
STAC	-0.486025		3.34982
GALE	-0.485854		4.88696
HDHD2	-0.485752		5.89066
NENF	-0.485631		9.1022
MYZAP	-0.48548		2.55128
GRID2	-0.48489		4.77392
TMEM57	-0.484113		5.89847
MIEN1	-0.483447		5.66883
PPARGC1B	-0.483416		3.85959
PAWR	-0.482051		3.31726
C20orf27	-0.481596		3.82379
CTTNBP2	-0.481216		3.11178
RFK	-0.481049		4.30863
CAMSAP2	-0.480849		2.68249
ULK2	-0.480712		3.39037
BTD	-0.480441		4.25336
CHCHD7	-0.48042		5.74447
ARHGEF3	-0.480114		3.28436
DNAJC25	-0.479324		3.95497
PIGS	-0.478099		3.88274
EMC4	-0.477848		6.80608
LOC100340043	-0.477367		2.75277
GRHPR	-0.477355		4.23061
TEX12	-0.476507		2.94755
HIF1AN	-0.47512		2.69184
ALDH18A1	-0.47474		3.35773
WDR75	-0.474619		3.15735
DRAM2	-0.474441		2.67436
KPNA4	-0.474363		5.1566
PMPCB	-0.474149		4.76149
TBC1D7	-0.474094		5.03195
SAMD12	-0.473008		3.72948
LGI1	-0.472571		2.43833
SIPA1L2	-0.472285		4.15481
COX18	-0.472263		5.31957
LOC100342724	-0.472212		4.0802
GLUD1	-0.472179		5.78328
BLZF1	-0.471633		3.52761
PDSS2	-0.4712		9.29721
C9orf156	-0.47115		6.00339
GNRH1	-0.47095		3.49862
APOOL	-0.470677		6.53209
FBXO3	-0.470541		3.32667
MTX2	-0.469802		5.60681
DNAJC5B	-0.469639		2.29961
HSBP1	-0.468696		3.89408
RWDD2B	-0.468444		4.02587
ABI1	-0.468136		3.78952
TYW3	-0.467719		4.13256
YAF2	-0.467246		7.08399
LOC100357917	-0.465404		4.83387
EPB41L1	-0.465045		3.48509
INSIG2	-0.464794		4.23751
C6orf203	-0.464334		2.95302
SH3BGRL	-0.464112		2.53209
PDZD11	-0.46361		4.30571
HILPDA	-0.462471		3.7806
MRPL15	-0.46211		4.14743
PSRC1	-0.461609		2.55491
GGA2	-0.461396		4.25114
GFM1	-0.460673		2.73886
HDAC11	-0.460593		4.65009
HSPA12A	-0.460162		3.00567
LGMN	-0.460055		3.61809
SCO1	-0.458954		2.61494
LOC100343223	-0.458622		3.35165
APOA1BP	-0.457396		8.51033
DAAM2	-0.457221		3.53743
DIRC2	-0.45693		2.55843
ERCC3	-0.456398		4.44695
ACTR3B	-0.455543		5.83797
SGCB	-0.455028		3.25685
TMEM87A	-0.454499		5.61137
NDUFB6	-0.45419		4.98127
VDAC2	-0.454176		6.93583
APLNR	-0.453184		3.304
MTO1	-0.452757		3.0478
BTG1	-0.451666		3.30207
FAM162A	-0.451145		3.91117
NANS	-0.450569		4.49567
RAP1GDS1	-0.44951		3.21681
FAM229B	-0.449221		2.90045
TMEM237	-0.449056		2.87268
TAMM41	-0.448898		4.47238
TFCP2	-0.448888		3.06602
KCNA5	-0.448371		3.56135
UBE3C	-0.447308		6.00998
EOGT	-0.447246		4.43691
TMEM150A	-0.447221		2.61122
COX11	-0.4469		3.2749
TCAIM	-0.446421		3.07293
CDC27	-0.445293		2.68107
CYB5A	-0.445268		6.88504
SLC25A46	-0.444705		2.48423
MRPL47	-0.444376		2.95299
MKRN2	-0.444221		3.90064
CRIP3	-0.443939		3.34497
NIPSNAP3A	-0.442571		3.4681
GSK3B	-0.442361		2.56791
PXMP4	-0.440419		3.49869
NR1H3	-0.439524		2.33905
TDRD7	-0.439141		3.59557
MPV17	-0.439028		5.64033
ZFYVE9	-0.43901		2.4016
TP53INP1	-0.438556		5.82034
MRPL9	-0.438224		5.50805
VTI1B	-0.43784		5.00886
PRKAG1	-0.436924		6.39586
SHISA3	-0.436719		2.83501
CUL5	-0.436654		5.44827
COX6A1	-0.436581		4.66026
ERI2	-0.436548		3.01379
GNPDA1	-0.436278		2.37837
N6AMT1	-0.435658		2.62288
ELOVL1	-0.435431		4.91809
APPL1	-0.434533		4.47349
CNNM2	-0.434383		4.11389
GOSR1	-0.434269		7.61216
PEX12	-0.434146		4.51603
FAM114A2	-0.434094		3.62229
NCKAP1	-0.433159		3.47036
SORBS1	-0.432945		4.46545
TMED5	-0.432877		3.62635
BDH1	-0.432175		2.46341
STX12	-0.431535		3.63865
PPM1M	-0.431005		4.31896
PGAM1	-0.43084		2.90688
TRUB1	-0.430191		3.66264
NDUFS3	-0.428966		7.38389
STK3	-0.428169		4.71183
FRRS1L	-0.428133		2.85073
ATAT1	-0.42788		6.25294
MRPL42	-0.427548		6.38216
RBM28	-0.427225		3.89862
LOC100342995	-0.426789		6.53596
GATB	-0.426561		3.1976
MINOS1	-0.426419		6.21654
AVEN	-0.425975		3.07505
CSNK2A2	-0.425668		2.67471
LOC100339305	-0.425544		3.48032
RMND5A	-0.425238		2.6822
WDSUB1	-0.425158		5.28789
LOC100358789	-0.424917		4.20224
PELI2	-0.424561		3.50468
GNAI1	-0.423687		2.6718
JADE1	-0.423318		3.69881
RNF6	-0.423205		3.44066
MAN1A1	-0.422623		2.56443
ZNF385D	-0.421937		5.6377
DPY19L4	-0.421857		3.57669
OARD1	-0.42088		4.30987
NBAS	-0.420831		4.85518
NDUFAF7	-0.420469		2.83877
FBXO27	-0.420132		3.02958
GPN3	-0.418822		4.26534
NTPCR	-0.41815		4.06958
RAB5B	-0.417644		2.80404
FER	-0.417287		3.12344
IMPA2	-0.416443		3.12896
ALDH9A1	-0.415568		3.35053
CUL4B	-0.414637		2.7849
DNAJC11	-0.414221		2.60943
XKR4	-0.413775		2.86297
EI24	-0.413248		3.62928
PTPRR	-0.413083		3.93089
EHBP1	-0.412902		2.64073
RAP1A	-0.412813		3.58852
VPS26A	-0.412355		3.0002
PHKA1	-0.412112		5.88272
NPRL2	-0.411618		7.71142
NOVA1	-0.41145		3.44957
MID2	-0.409649		4.05112
LRPPRC	-0.409354		3.58529
NKAP	-0.409302		2.40886
C15H4orf3	-0.40919		4.15345
DENND4C	-0.409177		2.86235
CDKN2AIPNL	-0.409125		3.67038
RPRD1A	-0.408977		3.21251
ADAT2	-0.408453		5.90655
TMEM30A	-0.408293		2.29353
RMND1	-0.408157		4.23075
CD82	-0.407396		3.66042
EFR3A	-0.406994		4.02551
RAB1A	-0.4068		3.25071
PEX7	-0.406658		5.32472
TRIP4	-0.406051		3.58038
HSPA12B	-0.405611		3.71557
VPS37A	-0.405304		2.58854
C16H1orf131	-0.40484		3.13962
NDUFB8	-0.404797		5.61937
RMDN1	-0.404748		3.57049
LRRC36	-0.404676		3.40415
TMEM33	-0.404488		2.45617
NDUFA9	-0.40304		5.16178
BICD2	-0.402764		3.7704
P2RX4	-0.402398		2.68204
DUSP23	-0.401818		2.53731
PKN2	-0.401548		3.0741
RPA1	-0.401508		2.92695
MTAP	-0.401222		2.87736
GTF2A1	-0.400749		3.54019
TTC32	-0.40019		4.97525
EMC2	-0.400128		4.23917
SH3GLB1	-0.398825		4.21416
MRPL27	-0.397669		5.0587
WDR48	-0.397201		3.95143
WDFY1	-0.396866		3.32265
PCYOX1	-0.396378		2.7572
INTS4	-0.396259		3.36269
GJA9	-0.396066		2.95066
SYNCRIP	-0.3954		4.95766
ZNF260	-0.39295		2.46713
TMEM42	-0.392907		3.80132
NR2C1	-0.392247		3.48743
FBXL15	-0.391934		3.68813
TAOK1	-0.391288		5.14064
TGIF2-C20orf24	-0.389722		6.4302
TIMM8B	-0.389682		4.39802
TMEM139	-0.388817		2.3794
MTFR1L	-0.388622		4.5391
ABHD5	-0.388367		2.87667
EFHB	-0.388317		2.71033
MAP3K14	-0.38807		3.8516
GUCY1A2	-0.387618		3.1887
SVEP1	-0.387497		3.11084
MCU	-0.38746		2.32055
BTG3	-0.387116		2.7937
PPP2R5D	-0.385843		4.3227
LOC100349068	-0.385643		4.22773
PNPO	-0.385568		2.62561
PSMC1	-0.385058		4.74038
LANCL2	-0.384712		6.09835
DBI	-0.384495		3.98509
CHMP5	-0.384485		4.51311
CMPK1	-0.384178		2.85287
UFSP2	-0.383881		3.21007
ALDOA	-0.382839		3.42393
OGFOD1	-0.382464		4.11929
OLA1	-0.382285		3.71103
TMF1	-0.382115		2.61253
VPS4A	-0.380882		2.82705
TMEM183A	-0.380729		3.13293
STAU2	-0.380296		2.58816
GDF5	-0.380088		2.98376
TIMM17A	-0.380034		3.81239
ARV1	-0.37994		5.16566
LOC100352020	-0.379933		2.44933
UQCC1	-0.379533		4.3649
YARS2	-0.379374		3.70335
VAMP2	-0.378711		6.79086
NPC1	-0.378619		2.53275
G3BP2	-0.377989		4.1167
MBOAT1	-0.377777		2.33443
ENOX1	-0.377069		2.50227
EPS8	-0.376503		4.13819
PBX1	-0.376342		2.63867
KIAA1429	-0.375697		3.13472
C3H5orf24	-0.375424		3.02424
COQ7	-0.374598		2.36966
ANAPC10	-0.374123		3.84698
EIF4E3	-0.373633		4.63637
CDK7	-0.373296		3.81452
MRPS22	-0.373069		4.91912
PPP3CB	-0.371305		7.53911
KIZ	-0.370967		2.56243
LRRK2	-0.370697		2.62098
EMC6	-0.370415		4.59219
DENND5A	-0.370306		2.73418
DCBLD2	-0.370096		3.43506
PRR5L	-0.369763		3.4765
CCDC102B	-0.368215		2.48905
GATC	-0.367996		5.1496
C3H8orf76	-0.367603		3.4491
CREB5	-0.367394		2.93251
TEX2	-0.367353		3.61442
MRPL16	-0.366535		3.54215
SAP18	-0.366369		4.00927
KIAA1279	-0.365586		4.57697
VIM	-0.364937		5.32935
UBXN8	-0.364758		3.97618
NFYB	-0.364524		3.48595
SIL1	-0.364522		5.8769
INTS7	-0.364461		3.39012
KCNJ4	-0.363475		2.41107
DNAJB14	-0.363216		2.84193
ACAT1	-0.362817		5.5511
TIMM10	-0.362107		4.82826
DEDD	-0.361982		2.74945
ADRA1B	-0.361557		2.56497
C14orf1	-0.361104		2.26998
MED23	-0.360751		3.65126
HAVCR2	-0.36059		5.12284
LOC100343299	-0.36027		2.63678
NAPG	-0.360255		2.37476
MECR	-0.359428		3.76914
TMEM256	-0.359381		2.64484
NUDT2	-0.359359		3.39118
CAPN2	-0.359131		3.4076
LOC100351002	-0.359092		2.82753
SLC4A1AP	-0.358946		2.55817
KAT2B	-0.358191		2.62337
COMMD1	-0.357835		4.95293
ZFYVE16	-0.357646		3.3475
NDUFA12	-0.357278		6.14382
AKIRIN2	-0.356305		2.32973
UXT	-0.355296		4.78799
HEXIM2	-0.355182		3.19999
TBC1D15	-0.354876		2.44547
FBXO8	-0.354462		2.88305
GNAI3	-0.353768		2.32327
PAIP2	-0.353182		4.04251
CHURC1	-0.353073		3.82076
SMYD3	-0.352795		3.49008
DYNC1LI2	-0.351475		3.68842
ZMYM2	-0.350473		3.53483
LIMS1	-0.350366		3.4232
CD83	-0.350234		2.57831
ERAL1	-0.349755		3.6807
ANKRD16	-0.348913		2.59448
PDXDC1	-0.348575		6.87649
TATDN1	-0.348047		2.76198
RPAP2	-0.347439		2.905
KIAA0196	-0.347339		3.37884
HSPB11	-0.346807		2.38726
ATF6	-0.346678		2.45209
SFXN1	-0.34658		2.59419
DPP8	-0.346336		3.15718
NDN	-0.346079		3.43459
LMBRD2	-0.345176		3.57222
EIF2B3	-0.34466		2.35072
UHMK1	-0.34379		2.3402
LOC100346099	-0.343676		2.53366
DERA	-0.343054		3.61716
C10orf76	-0.34263		3.54049
STYX	-0.342064		4.64535
POLR2M	-0.341792		2.73611
COMMD7	-0.341369		3.19415
ARMC2	-0.340613		2.86596
LOC100345861	-0.340157		2.64527
MSX2	-0.340106		3.47707
GADD45A	-0.339627		3.68379
PIGH	-0.339245		3.45169
PUM1	-0.339031		2.64889
DCTN1	-0.33847		5.33916
TMEM69	-0.337925		4.65438
TAX1BP1	-0.337807		2.92429
NDUFV2	-0.337443		5.93136
CSRP2BP	-0.337407		5.12162
NDUFS4	-0.336325		4.96266
CES3	-0.33613		2.42116
SERAC1	-0.335406		2.6646
RA_r333_jsm669B4f	-0.335226		4.01621
NUDCD2	-0.335165		4.34093
PPM1A	-0.33486		2.51202
THTPA	-0.334776		2.46484
MTPAP	-0.334531		4.40419
FABP4	-0.334525		5.4968
ACTR6	-0.334454		3.06339
CSNK2B	-0.333724		5.10101
PCBP1	-0.333413		5.09884
MRPL13	-0.333295		3.64958
C2orf49	-0.333109		2.79376
IMPDH1	-0.332952		2.91553
DPCD	-0.332456		5.20995
CAST	-0.331345		6.65589
SLC25A3	-0.330788		5.56972
OSGEP	-0.329735		3.78022
RAB3GAP1	-0.329457		5.37057
CLN5	-0.329083		4.5436
CHRD	-0.328537		2.72797
IFT172	-0.328516		2.3593
RQCD1	-0.328194		3.51128
DAW1	-0.327624		4.18075
ORC3	-0.327149		3.72629
CNKSR2	-0.326917		2.39569
HBP1	-0.326813		2.88121
TGIF1	-0.326511		2.48037
ADAMTS12	-0.325937		2.50608
RHOT1	-0.325875		3.69592
C11orf73	-0.325574		5.51277
COPG1	-0.323943		2.39922
DPH6	-0.323691		2.79393
LOC100358630	-0.323622		3.59183
UTP18	-0.321411		5.52691
QSER1	-0.321279		2.32688
DNMBP	-0.321233		2.97133
GTPBP8	-0.321074		3.39449
RUFY2	-0.320096		4.52072
MRPL19	-0.31964		2.40803
COPS5	-0.318714		5.3889
AP3M1	-0.317677		2.3724
SSR3	-0.316985		4.27097
INPP5K	-0.316774		3.31958
PARK7	-0.315869		3.11463
B4GALT2	-0.315618		3.06654
TTC1	-0.31468		2.92482
CHPT1	-0.313207		2.99826
TARS	-0.313108		4.15271
AMFR	-0.313066		2.65142
MLYCD	-0.312938		4.46909
POP5	-0.312881		4.20123
NPC2	-0.312716		2.94032
SSR1	-0.31184		2.96094
GTF2E2	-0.310766		2.88635
TMTC4	-0.310737		2.47366
TRPC4AP	-0.31053		2.51136
TUFM	-0.310205		3.33086
CREB3L1	-0.310123		2.70587
MRPL35	-0.309628		5.08742
CTNNBL1	-0.309229		3.16034
C1orf27	-0.308814		2.29672
MON2	-0.307913		2.2907
LOC100355645	-0.307854		2.69536
WNT5A	-0.306962		2.46883
GLRX2	-0.306228		2.85596
TACR2	-0.306092		3.14923
BPNT1	-0.305487		3.55121
RNF220	-0.305213		2.44517
HAX1	-0.304903		4.36381
NPC1L1	-0.304508		2.78305
MRPL39	-0.304499		3.83427
TULP4	-0.303873		2.70615
HSPG2	-0.303132		2.98185
PDCD2L	-0.302404		5.14689
CARNMT1	-0.302345		2.80491
STOML2	-0.301886		3.04707
NDUFAF3	-0.301727		3.31596
SLAIN2	-0.3015		2.95297
MED20	-0.301419		2.79935
PINK1	-0.300994		3.24107
TCEB3	-0.300856		4.17132
THNSL1	-0.300163		2.83867
ZDHHC20	-0.299596		3.3085
SLC25A14	-0.299058		3.09399
RHOB	-0.299002		2.66949
KLHL38	-0.298694		2.45373
LOC100344298	-0.298597		3.16875
PREPL	-0.298314		2.39451
SNAPIN	-0.297391		3.74068
WWC2	-0.296822		2.43178
CD63	-0.295355		4.73433
IRS1	-0.295228		2.91667
ZNF622	-0.294052		3.01343
NDUFA2	-0.293788		5.37315
PSMB5	-0.29271		4.20134
RBM4	-0.292216		3.298
ABHD10	-0.292029		2.76715
MRPS26	-0.291465		6.87709
PRMT2	-0.29086		2.65773
ARL15	-0.290514		2.53716
BBS2	-0.290171		3.5327
CCDC110	-0.290046		2.75933
C6H16orf52	-0.289696		2.94742
ATP5C1	-0.288718		4.15568
PSMD2	-0.288393		3.90457
CCDC6	-0.288391		2.37695
IARS2	-0.28826		3.30348
ZDHHC3	-0.287587		2.46033
NUDT7	-0.287375		4.69815
LOC100355721	-0.287261		4.44865
IP6K1	-0.287235		3.18124
DIAPH2	-0.286724		2.67238
TMEM101	-0.28644		3.64626
LOC100328910	-0.285927		2.95068
ANKS1A	-0.28478		2.4368
Impact	-0.284689		3.59031
FAM126B	-0.2846		2.56907
CWC25	-0.284047		2.92409
LRRC42	-0.283941		2.59894
RTCB	-0.283279		2.38381
DBN1	-0.281776		2.54208
GYLTL1B	-0.280982		2.46798
APLF	-0.28057		2.77484
ZNF219	-0.280282		2.76709
LOC100342236	-0.279604		2.85971
MFAP3L	-0.279568		2.61024
ALG6	-0.279056		2.46751
UQCC2	-0.279048		3.4594
PAIP1	-0.27873		3.2383
TMEM70	-0.278532		5.32262
PARP6	-0.278219		3.10708
APH1A	-0.277918		3.55892
KIF3C	-0.277734		3.18542
ZNF408	-0.277336		2.68002
YIPF3	-0.276711		3.30552
BTBD9	-0.276612		2.60211
RAB13	-0.276469		3.02365
CTSO	-0.276278		3.32708
PEX1	-0.276066		2.59582
RAD51D	-0.274023		3.85218
TXNDC17	-0.274019		3.1341
MPPE1	-0.273171		3.0813
TCTN3	-0.272695		3.06766
NGLY1	-0.272197		2.37582
PPM1B	-0.2717		2.55304
ZC3H12C	-0.271583		2.99345
TUSC2	-0.271541		3.08572
MRPL51	-0.271415		3.53496
GOLGB1	-0.270763		2.297
RRM2B	-0.270227		2.90548
PSMC5	-0.270122		3.38768
SRPX2	-0.270032		2.9026
MFSD1	-0.269567		3.09197
C17H15orf57	-0.269375		3.12106
CCT6B	-0.268858		2.40437
BTRC	-0.268687		2.31839
LOC100345408	-0.268656		4.40221
NDUFAF5	-0.268278		4.58372
RPS6KB1	-0.268093		2.3496
MMP15	-0.267376		2.7052
ANXA1	-0.266967		3.98477
AUP1	-0.26647		5.71637
NIPAL3	-0.266421		2.94465
RAP1GAP2	-0.266391		4.94686
TMEM8B	-0.265777		3.88424
GMPR2	-0.264418		2.36062
C4H12orf29	-0.264091		2.29955
FAM63B	-0.26341		3.04061
FOXN3	-0.263367		2.76215
LOC100338765	-0.263323		2.80656
NECAP1	-0.263213		4.38373
NOA1	-0.262945		4.02887
PSMA3	-0.262586		2.29158
ADH5	-0.262282		3.54369
SNX1	-0.26179		3.31434
RABGAP1L	-0.261485		3.97795
DPH3	-0.260889		2.88132
STK32A	-0.260199		2.72807
HERC4	-0.258441		3.58807
TNFAIP1	-0.25836		2.5057
WDR92	-0.257883		2.84251
IQCK	-0.257681		3.57162
ADAMTSL4	-0.254968		2.27695
C6H16orf62	-0.254749		3.11813
TC2N	-0.254728		2.65446
KLHDC8B	-0.25472		2.52985
EGFR	-0.254381		5.49478
PGGT1B	-0.254225		2.39459
FAM45A	-0.252165		2.56751
IARS	-0.25205		2.77965
PFDN2	-0.251684		3.93995
TMCO1	-0.251261		3.58186
MRPL33	-0.250124		3.79818
PACSIN1	-0.248433		2.4623
LOC100348818	-0.247572		2.53032
NCOA1	-0.247293		2.65925
PSMB6	-0.246588		4.24699
UFC1	-0.244891		5.98115
OTUD5	-0.24363		2.5401
SLC25A11	-0.243391		3.90412
ARFGAP2	-0.242913		2.75876
SLC35F3	-0.242685		2.62609
ARL6IP5	-0.242437		2.95848
NELFE	-0.242421		2.3902
TMEM63A	-0.242159		4.25526
LCMT1	-0.241827		4.00188
MAPK3	-0.240114		2.66749
EPS15	-0.239589		4.24954
PIK3CA	-0.239265		3.16909
RPP25L	-0.239257		3.27512
MRPL30	-0.239196		4.38698
GPRIN2	-0.238182		2.7966
MED17	-0.237842		2.4065
PITPNC1	-0.237478		3.61287
TBRG1	-0.23745		3.07795
SLC7A6OS	-0.236844		2.77271
ALG10	-0.236527		2.50011
TERF2IP	-0.236413		2.37213
TBCE	-0.236349		2.48683
DENND6A	-0.235607		2.46472
WNT8A	-0.235462		3.13634
MED14	-0.235324		2.27691
NUDC	-0.234437		3.82661
LOC100339126	-0.234005		3.39017
TEX30	-0.233648		2.81962
HDAC5	-0.233495		4.91734
MPDU1	-0.23318		3.99384
KRT17	-0.23254		2.51731
ATIC	-0.232539		2.74342
NFE2L2	-0.230446		3.99711
CCT2	-0.230398		4.08282
BOLA1	-0.229672		5.83182
BANF1	-0.229221		3.24844
HPS3	-0.229107		2.59694
DTD2	-0.22904		2.63351
MOCS1	-0.228797		2.42512
CRH	-0.228369		2.52417
TFB1M	-0.227124		4.93088
FAM216A	-0.226854		3.07694
DCLK3	-0.226769		2.9503
EIF3A	-0.226458		3.37372
TMEM63B	-0.226285		2.42694
C1orf43	-0.225068		2.70823
MRPL18	-0.224777		2.33437
KCNK18	-0.2244		3.4516
ELF1	-0.224325		3.569
GLRA1	-0.224298		2.62487
NISCH	-0.223082		2.39723
MFSD9	-0.223078		2.69814
E2F8	-0.222575		2.41855
KCNS2	-0.221812		2.82524
OLFR582	-0.221054		2.28875
HTR2B	-0.220919		2.66782
ATG5	-0.218623		2.73637
NXN	-0.217725		3.41316
PHLDA1	-0.217569		3.29903
GPALPP1	-0.216844		2.55414
SMYD1	-0.216817		2.41364
XPOT	-0.215995		3.24816
LRP10	-0.21596		2.82289
ALDH4A1	-0.215645		2.45247
PRKCA	-0.21402		2.9601
ELP5	-0.213943		2.80162
COG1	-0.213858		2.69083
KDM4D	-0.213093		2.33335
INO80C	-0.212709		3.11172
ABCF3	-0.212176		3.39021
DYM	-0.212077		2.63842
PYROXD1	-0.210763		2.29304
LOC100351826	-0.209664		2.78927
TRIT1	-0.209583		2.34725
CSDE1	-0.20883		3.98163
LOC100352196	-0.208783		2.60609
DDX59	-0.208568		2.59401
VWC2L	-0.207341		2.89218
IL1R2	-0.205703		2.94221
CSF3	-0.205667		2.54185
TCF23	-0.205377		2.42968
UBXN4	-0.203151		3.19425
PCDH1	-0.202165		2.68238
KIAA1211L	-0.201956		2.29395
LOC100350760	-0.201712		2.56721
LOC100343422	-0.201623		2.37556
ZNF451	-0.201298		2.75667
FAM174A	-0.200288		3.82666
MMP24	-0.199701		2.3832
TAF11	-0.198802		2.62807
COPB2	-0.198785		2.27492
DPPA5	-0.198622		2.38533
ITGA5	-0.197324		2.85822
SVBP	-0.196826		2.69217
MRPL24	-0.195792		2.50584
MRPL44	-0.195308		3.41074
RB1CC1	-0.193615		2.51019
SEC61G	-0.193312		2.92853
C2CD3	-0.192897		2.36907
KRIT1	-0.192132		2.35326
LOC100338501	-0.191561		3.12226
LOC100344315	-0.189106		2.35887
POP7	-0.188966		2.78582
CNGA3	-0.188714		3.23741
TRAPPC11	-0.188421		2.564
HAT1	-0.187793		2.38247
PSMC6	-0.186566		2.57112
NNT	-0.181287		2.48348
GPBP1L1	-0.180648		2.30165
DAP3	-0.180202		3.08602
PRR30	-0.180033		3.08125
CCDC115	-0.17951		3.42805
DPY30	-0.178639		2.91914
GAS2L2	-0.177434		3.44267
SNX17	-0.175585		3.18499
ANKRD34A	-0.173356		3.81509
INTS3	-0.171742		3.30482
CYB5R4	-0.170768		3.71871
RINT1	-0.168839		2.3674
SERPINI2	-0.168826		3.41137
KLHDC10	-0.168818		2.27303
ERP29	-0.167769		3.13381
MRPL10	-0.167458		2.35885
MRPS5	-0.167306		2.52481
HDX	-0.166851		2.41425
MRPL22	-0.165404		3.09118
PSMD3	-0.16519		3.05934
VCP	-0.164109		2.3165
SNTN	-0.161617		2.81471
C2orf69	-0.160322		2.97199
OSTM1	-0.159613		2.92007
RFX6	-0.158263		2.32447
CAPZA2	-0.157612		2.54469
LOC100355300	-0.156451		2.28952
TOX4	-0.154569		3.33336
MAPKAPK5	-0.15398		2.92275
SPCS3	-0.153944		2.2802
CETN3	-0.153648		2.27865
SMARCA5	-0.153187		3.14714
ZFP36L1	-0.151956		3.33047
UBE2D2	-0.149125		2.41673
MRPS12	-0.14578		2.35683
STK24	-0.138852		2.27544
LOC100344662	-0.133774		2.63954
SLC24A4	-0.132369		3.21266
MANBAL	-0.108522		2.4364
PPIH	0.108111		2.29128
WBP4	0.126143		2.55322
ESR1	0.127347		2.51426
PEX5L	0.132468		2.35824
RCAN3	0.138818		2.70329
LOC100349689	0.150441		2.71517
SMC6	0.150917		2.28377
NUP54	0.1571		2.71339
GABARAP	0.15871		2.61854
CCR9	0.159182		2.85952
NDST2	0.160285		2.52573
LOC100344653	0.161182		2.50597
PDZD8	0.167118		2.27666
LOC100350944	0.167179		2.28603
KDM5A	0.16827		3.5247
DDX46	0.174409		2.56046
PDGFRB	0.177932		3.38775
MYC	0.178795		2.8088
ITIH4	0.178845		2.53703
LOC100357294	0.179813		2.9806
ADPRM	0.181033		2.34943
PA2G4	0.184848		3.94323
NUP37	0.186806		2.41979
GPR158	0.186911		2.86186
MED19	0.187042		2.47764
SYNPO2	0.187067		3.04519
UBB	0.187068		3.34209
P4HTM	0.18723		2.2674
MRE11A	0.188181		2.63715
NEMP2	0.188368		2.96489
GNB2	0.190269		3.32546
DDX5	0.190411		2.84807
S100A11	0.190652		3.12939
PTH	0.192158		2.99428
ECD	0.193095		4.03223
LOC100359266	0.195428		4.44264
MYL6	0.196807		3.3705
LOC100347662	0.196916		2.81867
SCAP	0.199476		3.25081
YOD1	0.200164		3.28244
GPR15	0.202217		2.695
NIPBL	0.204512		2.60861
HDGF	0.204919		3.07262
SNRPB2	0.206263		3.06679
PSMG2	0.206315		2.84981
MTDH	0.206817		2.69435
GTF2E1	0.207226		4.65811
TPR	0.207847		5.31838
ARPC3	0.208996		2.65571
LOC100354806	0.209038		2.73048
HFE	0.209961		2.46792
BRIX1	0.210519		2.72582
NAA35	0.21223		4.07854
RSL1D1	0.212483		2.74
FOXP1	0.21295		2.46489
CSNK1A1	0.214281		3.88395
LOC100356378	0.214525		2.47013
WDR12	0.214603		2.87428
CASP8AP2	0.214665		2.38081
TTC8	0.214683		2.65616
CACUL1	0.215574		2.45686
FMN1	0.216161		3.41832
ATXN7L3	0.220209		2.66653
RASGRP1	0.22083		2.30062
ETV5	0.220894		3.24966
RNF145	0.222347		2.714
WDR46	0.223224		2.29211
ORAI1	0.223422		2.41982
PSD4	0.223745		2.44588
CEP44	0.223878		4.57868
NOB1	0.223916		3.919
LAG3	0.224237		3.49004
SMARCAL1	0.225681		4.01086
SPRTN	0.226818		3.55363
ZP1	0.226863		3.33379
CPSF6	0.228296		2.71381
HARS	0.228325		2.49272
EIF2B4	0.228503		6.10059
AK9	0.229098		3.38403
ELAC1	0.229276		2.60615
MYH9	0.229572		3.34722
YTHDC1	0.22967		2.77623
SRCIN1	0.22971		2.75199
TRIM69	0.22974		2.32749
DYNLL1	0.231703		2.43785
YTHDF2	0.231955		5.36385
CCT3	0.232034		4.80962
ADH6	0.232928		3.92187
TRDN	0.233203		2.52572
SHTN1	0.234471		2.63386
TMEM206	0.234829		2.56625
SIM1	0.235588		2.27617
GADL1	0.236316		2.57226
EXOSC3	0.237065		2.6539
COMMD2	0.238064		2.45481
TAF12	0.238584		3.1849
RAD51C	0.240265		2.94942
SDE2	0.241153		4.41811
AP1G1	0.241153		2.45531
GSPT1	0.24223		5.43098
REL	0.243715		2.56203
TRMT10B	0.244648		2.81927
CPNE3	0.244919		2.90988
BRIX1	0.246883		4.52448
DHX57	0.247273		2.54904
ZCCHC7	0.247585		2.46502
TMEM185B	0.247744		2.29842
C11orf16	0.248286		3.63166
LSG1	0.250072		3.5058
LAS1L	0.250943		4.13785
SF3B3	0.25189		3.04751
LSM6	0.252014		3.2882
ATAD2B	0.254553		3.19742
CD1C	0.254722		3.18392
RAB44	0.257779		2.92882
KANSL2	0.257869		3.61399
ELAVL4	0.258164		2.51573
LOC100353758	0.25958		3.07987
WISP3	0.259623		3.35587
NEURL1	0.259781		2.57895
NSRP1	0.26107		3.39834
FOPNL	0.2612		2.69481
NCK1	0.261221		3.50818
TRPV1	0.262028		2.81204
RBM23	0.262692		2.52726
ADGRB3	0.264925		4.06632
CALN1	0.267807		3.43516
SCAF4	0.269703		4.32168
PRPF19	0.271315		3.1998
ANP32B	0.271442		2.5831
[truncated: 5,803 more rows]

## Sheet: Figure 1C
Neg. regulation of insulin response	Regulation of bone resorption	Regulation of bone remodelling	Leukocyte differentiation	Osteoblast development	Regulation of bone resorption	Negative regulation of response to insulin	Regulation of bone remodelling	Regulation of insulin-stimulated glucose import	White adipocyte differentiation	Brown adipocyte differentiation	Regulation of lipid biosynthesis	Lipid localization	Adipose tissue development	Glucose metabolism	Response to Insulin	Lipid biosynthesis	Regulation of glucuose metabolism	Lipid oxidation	Lipid homeostasis
1.46025	1.38187	1.37533	1.84549	1.705	1.56315	1.52485	1.50412	1.48767	-1.05085	-1.23763	-1.42026	-1.45063	-1.46518	-1.50833	-1.56851	-1.60478	-1.62713	-1.67174	-1.69808

## Sheet: Figure 1D
UNIQID	NAME	dBMAT (C1)	dBMAT (C1)	dBMAT (C1)	dBMAT (C1)	dBMAT (C1)	ruBMAT (C1)	ruBMAT (C1)	ruBMAT (C1)	ruBMAT (C1)	gWAT (C1)	gWAT (C1)	gWAT (C1)	gWAT (C1)	gWAT (C1)	iWAT (C1)	iWAT (C1)	iWAT (C1)	iWAT (C1)
ENSOCUG00000010189	LEP	70.9292	115.5	153.737	126.196	141.331	135.997	170.665	113.614	101.062	258.722	341.845	229.754	259.253	331.169	279.271	253.999	268.147	233.866
ENSOCUG00000013194	PPARG	928.61	1104.9	1270.12	1331.44	1697.78	1098.98	1223.01	891.525	1023.48	1812.67	1911.63	1907.29	1801.47	2122.81	1534.51	1858.22	1770.15	1365.39
ENSOCUG00000015483	FABP4	9856.23	12301.5	12739.8	12998	12777.7	11546.4	12413.3	11700.1	10293.1	15794.9	15264.5	15666.6	15414.1	15241.7	14229.7	14784.8	14745.7	13484.8
ENSOCUG00000015240	SLC2A4	26.95	45.9966	61.6776	51.6786	59.6719	50.1531	62.4598	40.413	39.896	116.2	123.241	83.8479	107.542	96.3875	96.5215	89.3803	99.6182	87.239
ENSOCUG00000005924	SLC2A1	114.746	78.4596	133.896	98.9624	96.6676	78.4485	140.664	84.372	86.0938	230.513	181.731	148.983	244.477	236.724	132.263	125.291	176.535	212.528
ENSOCUG00000001489	ADGRF5	187.129	315.873	326.188	477.211	272.931	256.813	293.63	323.668	207.972	770.113	423.417	408.774	619.103	615.411	418.741	427.184	735.675	410.627
ENSOCUG00000017118	ADIPOR2	391.209	415.595	562.576	413.784	410.487	378.097	465.304	286.504	290.832	601.978	716.163	859.608	494.809	778.163	490.372	812.674	593.096	521.413
ENSOCUG00000014855	MCU	15.1111	17.1326	18.7661	21.5366	17.5896	20.9454	17.8462	18.9115	18.1921	21.9112	32.2483	28.8679	30.9078	25.7268	22.7502	17.0132	18.3784	23.7309
ENSOCUG00000005721	ADRA1B	23.7166	25.1051	27.6964	16.9098	28.3948	23.7059	25.2002	22.5995	20.1591	26.5621	35.7656	33.2566	27.7023	29.4776	35.9524	32.0169	22.6283	30.1782
ENSOCUG00000007137	CYB5R4	152.032	173.622	176.132	176.552	172.82	178.411	186.323	162.77	170.722	193.488	195.202	181.95	190.035	186.63	199.526	200.824	210.126	184.133
ENSOCUG00000013227	RFX6	10.3299	11.0416	10.5028	8.78008	11.6947	10.4187	9.84527	9.19211	9.54979	10.3867	11.363	10.8282	11.299	11.4872	11.8477	11.3489	11.0823	11.6932
ENSOCUG00000000897	PRKAA1	40.9243	45.7521	50.2551	30.1738	42.1985	46.2479	46.361	39.327	51.1394	34.918	35.6019	36.758	36.3339	39.4867	31.1121	37.7689	29.3156	39.6742
ENSOCUG00000014895	NUCKS1	2028.8	1831.25	1533	1627.55	1253.33	1362.74	1489.3	1570.11	1735.41	1140.11	1104.51	1022.13	1031.96	1238.45	1174.9	1045.27	1162.98	1394.92
ENSOCUG00000008269	ANKRD26	90.3338	99.5083	71.4042	86.4439	75.3227	88.9438	78.0207	109.334	86.6358	69.8783	64.1457	56.6108	50.7174	58.3385	54.6923	55.1183	55.787	61.3025
ENSOCUG00000017741	HIF1A	171.595	439.043	229.149	416.42	317.508	311.539	286.757	453.423	339.242	226.284	228.109	227.523	198.136	195.453	239.096	211.014	200.456	206.513
ENSOCUG00000014515	CAV2	316.691	641.445	723.549	730.611	717.595	472.581	748.96	533.05	471.717	1615.01	1742.04	1869.76	1926.05	2166.63	1319.32	2111.1	1972.41	1590.81
ENSOCUG00000012915	SIK2	22.8365	29.4793	26.6689	27.5058	30.4399	23.1781	22.2047	23.5521	21.9293	49.2479	39.9182	58.325	62.6844	40.3705	55.7227	72.7835	61.3793	44.7649
ENSOCUG00000014455	ENPP1	86.7217	141.37	85.5757	205.562	124.131	98.5065	84.6527	125.251	94.7545	294.047	274.838	141.712	271.2	299.826	253.547	138.564	303.706	209.446
ENSOCUG00000003475	EIF4EBP2	175.719	203.707	162.287	251.479	174.485	156.261	169.102	130.043	140.43	339.662	358.945	273.239	362.222	317.33	346.979	310.156	420.147	288.749
ENSOCUG00000017120	PDK4	53.1521	182.679	66.1646	160.195	81.5323	89.9473	60.8908	103.604	82.3269	183.287	213.529	149.553	155.107	144.146	248.394	155.89	244.223	97.9354
ENSOCUG00000004163	SLC25A33	74.9331	98.5887	101.361	98.4399	118.761	107.386	105.931	78.3295	88.6547	128.656	175.989	139.16	136.019	191.044	157.369	154.316	140.157	153.093
ENSOCUG00000016382	ZNF106	33.8489	37.0134	31.7284	37.8526	38.2114	37.1578	32.073	29.8764	28.5806	53.1654	49.8715	42.0584	42.2472	46.8515	53.89	61.1026	50.5781	59.3261
ENSOCUG00000012333	GOT1	55.1336	48.3624	72.6713	57.6142	52.8489	64.7738	63.101	78.7078	44.4486	85.6022	86.7162	126.594	83.4826	61.4507	73.2768	121.956	92.6467	60.1115
ENSOCUG00000003320	DENND4C	40.3585	52.7917	41.2993	65.4358	48.3956	47.6428	36.2076	60.5303	48.9206	83.169	61.2756	65.4693	66.0309	70.0337	59.8098	52.6381	70.0203	61.1982
ENSOCUG00000010145	VAMP2	23.0784	24.8941	23.9492	20.3768	25.9963	24.8736	23.0888	25.3843	26.2971	28.8593	29.7167	33.2896	32.8866	31.6384	32.187	33.6545	31.7318	29.9127
ENSOCUG00000000073	INPP5K	183.543	154.01	212.51	181.982	199.55	184.772	208.03	154.093	155.174	215.236	218.872	258.847	238.417	208.615	212.834	254.739	215.245	207.922
ENSOCUG00000007187	IRS1	34.3299	37.3103	33.4612	43.9349	37.5089	32.2182	33.6779	35.122	29.8547	38.5516	36.6603	46.4305	43.6388	45.1775	38.5682	41.6215	47.8944	47.2646
ENSOCUG00000010631	PIK3CA	324.129	417.163	394.4	484.491	400.01	399.097	389.947	399.439	381.899	480.982	451.871	502.306	480.728	427.933	447.226	508.348	493.23	437.498
ENSOCUG00000029308	RAB10	1503.31	1202.33	1453.09	1239.07	1200.77	1447.71	1452.87	1225.03	1608.21	1087.87	977.256	1184.12	1016.8	1057.85	1012.25	1179.99	1071.12	1104.22
ENSOCUG00000002455	STAT1	268.442	341.742	377.371	346.087	336.932	291.72	323.654	271.432	282.495	205.519	173.118	186.537	205.966	194.373	186.13	262.982	220.995	206.182
ENSOCUG00000026268	ADIPOQ	2785.19	3459.87	2650.69	3666.55	3110.81	2792.13	2728.01	2961.42	2358.53	4015.62	2206.76	3255.56	2427.37	2379.57	1833.89	3201.46	2236.61	1747.6
ENSOCUG00000004587	SLC2A2	19.6667	15.6761	13.2079	11.2097	12.4725	13.1395	13.111	13.9457	17.1562	15.3563	14.2264	12.1332	18.041	14.6235	12.3671	16.6886	13.6843	14.8181
ENSOCUG00000008575	SLC2A3	14.4771	12.6615	17.6638	13.499	13.878	17.8519	19.3478	10.1269	17.5034	13.2392	12.2194	11.3245	14.7822	11.204	13.0547	12.1636	12.4554	14.6847
ENSOCUG00000007095	SLC2A12	12.2394	13.6441	13.3275	15.9915	15.9391	10.3956	12.0925	17.5815	12.9745	20.7096	17.3007	16.6399	15.9393	16.3626	14.6381	12.2046	18.033	13.4293
ENSOCUG00000004363	SLC2A7	13.4795	10.6472	10.6885	11.0978	11.5252	11.0962	10.1546	10.3533	10.0253	10.0088	11.9432	10.5411	11.6154	13.5249	10.7747	9.3381	10.6887	12.197
ENSOCUG00000005116	PIK3R1	828.795	1075.95	586.963	757.02	726.198	604.16	644.671	1003.13	749.436	573.531	496.542	418.562	513.988	741.383	629.208	492.661	699.092	655.624

## Sheet: Figure 1E
Regulation of bone resorption	Insulin-stimulated glucose import	White adipocyte differentiation	Glucose import	Brown adipocyte differentiation	Insulin receptor signaling pathway	Regulation of glucuose metabolism	Regulation of lipid biosynthesis	Lipid oxidation	Regulation of glucose transport	Response to Insulin	Glucose metabolism	Lipid homeostasis	Adipose tissue development	Lipid localization
1.10018	-1.23762	-1.25372	-1.27448	-1.30111	-1.33533	-1.35067	-1.36191	-1.36506	-1.42896	-1.46134	-1.4773	-1.48824	-1.54641	-1.58147

## Sheet: Figure 1G and S2D
Transcript	WAT Adipocytes										BM Adipocytes										Bone Adipocytes
UCP1	0.7285		0.3138	0.3907	0.6217		0.0553	0.3159	1.1052				0.2249		0.1672				0.3314		1.8868	1.0045	0.1087
TGM2	0.3378	0.038	0.1612	0.3052	0.4657	0.0827					0.4401	0.3903	2.0232	1.4494	1.8752	0.9795	0.9512	0.6138	0.6107	0.6667				0.9585	0.2743	0.2058
METRNL	0.2343	0.2018	0.5218	0.5258	0.5647	0.7577	0.4465	0.2101	0.7962	0.2503	0.5916	0.6647	2.297	1.8707	1.1903	0.7604	0.3104	0.7538	0.561		0.5099	0.9308	0.7495	0.842	0.7124	0.468	0.5917
PRDM16	0.7023	1.1268	1.0767	0.5866	2.3686	0.8231	0.7443	1.1241	0.4474			0.3704		0.895	0.6031	0.2851		1.1021						0.5163		1.2019
CPT1B	0.4222	0.8131	0.77	1.0468	1.5351	0.6536	1.2639	2.2736	0.4381	0.7836	0.1853	0.6914	0.9368	0.8042	0.4887	0.8042		0.5438	0.178	2.9633	0.3323	0.5693	0.8811	0.5413		0.5291	0.2256
PPARA	0.7961	0.3227	1.0028	0.7047	0.7324	1.3	0.6283	0.6026	0.9162	0.4387	0.3737	0.4424	1.8531	1.4523	0.9689	0.8307	0.4055	0.5225	0.3973	2.7535		1.0081	0.3984	0.3227	0.3754	0.6657	0.4384
SLC2A3	0.0985	0.0446	0.1003	0.3449	0.4372	0.2888	0.0698	0.1469	0.291	0.0385	0.378	0.9845	2.084	2.2554	0.6085	0.7787	0.0731	1.7314	0.5141	0.034			0.9977	1.1184	0.1019	2.2139	0.5682
SLC2A1	0.0243	0.0099	0.0383	0.0636	0.0666	0.0351	0.0302	0.025	0.0578	0.0185	0.4968	0.1391	4.2543	0.7138	1.1447	1.133	0.1383	0.8141	1.0302	0.1357	0.2929	0.4768	1.0264	1.171	0.1221	0.091	0.609
SLC2A4	1.2245	0.4992	1.2897	2.7901	1.036	0.5603	0.7729	0.3067	1.0927	0.4279	0.0219	0.0159	0.0819	0.018	0.0526	0.0402		0.0419	0.0791	0.1832	0.6885	0.2534	0.0911	0.0373		0.0136	0.0327
IRS2	0.6392	0.1825	0.6403	0.8566	1.5517	2.725	0.4137	1.5089	1.151	0.331	0.2253	0.0615	0.2316	0.2956	0.2232	0.4515	0.0257	0.2889	0.1226	0.0988	0.486		0.1772	0.3154	0.0342	0.2103	0.2794
IRS1	1.1983	0.2976	1.063	1.2551	0.9174	1.0686	0.6422	1.4256	1.4921	0.64			0.3803	0.257	0.2024	0.0887		0.2096						0.0376		0.3767
INSR	0.5649	0.4974	0.9709	1.3113	1.5602	1.5584	1.0179	0.7505	1.1296	0.639	0.1312	0.2503	0.5996	0.5531	0.676	0.4551	0.2213	0.4515	0.1448	0.6938		0.2086	0.1891	0.201	0.2495	0.2743	0.1359

## Sheet: Figure 2
Figure 2A: Original blots for each antigen
Figure 2B: protein expression normalised to ERK1/2 (expressed relative to the maximum group average for each protein)
	gWAT				pTib RM				dTib BMAT
	Rat 1	Rat 2	Rat 3	Rat 4	Rat 1	Rat 2	Rat 3	Rat 4	Rat 1	Rat 2	Rat 3	Rat 4
IR precursor	1.11459	1.00775	0.925741	0.951917	0.307513	0.250969	0.420021	0.162841	0.751796	0.528707	0.832458	0.465358
IR-beta	1.12623	0.903784	0.953604	1.01638	0.65228	0.532843	0.433784	0.520672	1.05801	0.759279	1.07266	0.979561
IRS-1	1.05939	0.964978	0.814517	1.16112	0.0957303	0.0378096	0.105493	0.0833679	0.827947	0.176827	0.948257	0.133545
SLC2A4	1.01667	0.801772	1.10959	1.07197	0.0838885	0.0852489	0.125449	0.0348	0.169647	0.26838	0.108736	0.149108
Adiponectin	1.11974	0.909708	1.02508	0.945471	0.0547486	0.0641804	0.0685291	0.158021	0.941698	0.69949	0.432209	0.838073

## Sheet: Figure 3
3A
	Minutes	Control (mM)								Insulin (mM)
	0	7.3	9.1	9.7	8.2	6	4.8	8.8	8.9	6.2	5.8	6.4	9	5.6	9.7	8.3
	18	7.9	9	10.3	12.9	11.2	6.9	10.2	14.5	4.7	4.3	4.1	3.1	6	5.8	6
	60	7.9	7.6	8	7.7	6.3	5.1	8	8.9	3.6	2.9	1.7	1.3	5	1.4	2.1
3C		Control - glucose uptake (%ID/g tissue)				Insulin - glucose uptake (%ID/g tissue)
	iWAT	0.11	0.26	0	0.07	0.8	1.75	0.39	1.23
	gWAT	0.68	0.58	0.48	0.79	1.23	1.53	1.17	2.16
3E		Vehicle (SUV(g/ml))						Insulin (SUV(g/ml))
	dTibia BM	0.172869	0.345393	0.155196	0.191323	0.285745	0.569502	0.299429	0.380451	0.295405	0.29341	0.071429
	dTibia bone	0.411744	0.305315	0.208298	0.417467	0.336338	0.409188	0.323895	0.291696	0.222503	0.362244	0.259895
	pTibia BM	0.915097	0.720859	0.564813	0.694298	0.518163	0.74383	0.84089	0.89444	0.475524	0.693841	0.535866
	pTibia bone	0.912711	0.710751	0.519828	0.735681	0.469615	0.749753	0.634941	0.829667	0.825384	0.6239	1.24445
	Femur BM	0.64432	0.662378	0.607637	0.533086	0.971731	0.98197	0.647465	0.944002	1.33849	0.829018	0.81375
	Femur bone	0.70371	0.602308	0.606001	0.578591	0.761039	0.917599	0.689629	0.939644	1.04704	1.0094	1.07779
	Humerus BM	1.51745	1.36439	1.42148	1.17412	1.47779	1.29925	1.08767	1.15371	1.38545	0.809865	0.800965
	Humerus bone	1.43643	1.25073	1.39692	1.13194	1.98846	1.52554	0.907352	1.20231	1.4312	0.816957	0.893649
	Sk. Muscle	0.314292	0.241569	0.392019	0.264231	0.754998	0.402275	0.760914	0.642934	0.644287	0.489627	0.707771
	Heart	0.65502	0.581796	0.466504	0.379419	0.524327	0.524472	3.06382	4.00704	1.45159	1.01288	1.75181
3F		Ad.V/Ma.V (%)
	Humerus (whole)	0.0168758	0	0.0010721	0.000510339	0.0005113	0.0208976
	Femur (whole)	0.0320518	0.0787882	0.0903526	0.129423	0.0482547
	Tibia (whole)	17.9389	14.327	12.8593	16.2102	13.4179	11.4687	14.2345
	Tibia (distal)	73.5948	74.6948	63.7794	82.8153	63.1135	63.9857	78.9604
	Tibia (proximal)	3.16133	0.196845	0.175682	3.02768	1.02291	0.020112	0.527005

## Sheet: Figure 4
Figure 4A: Original blots for each antigen
Figure 4B: expression of Akt P-S473, Akt P-T308 or total Akt
	Akt P-S473
	Vehicle				Insulin
	Rat 1	Rat 2	Rat 5	Rat 6	Rat 3	Rat 4	Rat 7	Rat 8
gWAT	2.33948	0.92944	0.273035	0.458044	6.09338	3.07148	2.4342	1.77121
BMAT	0.117241	0.130838	0.0899004	0.0945629	0.848808	0.97932	0.311897	0.432492
	Akt P-T308
	Vehicle				Insulin
	Rat 1	Rat 2	Rat 5	Rat 6	Rat 3	Rat 4	Rat 7	Rat 8
gWAT	1.75896	0.196737	0.67603	1.36827	0.829605	5.06945	5.34929	4.67262
BMAT	0.0107528	0.0492856	0.383084	0.0828454	0.213422	0.0459735	0.0897368	0.0969489
	Akt (total)
	Vehicle				Insulin
	Rat 1	Rat 2	Rat 5	Rat 6	Rat 3	Rat 4	Rat 7	Rat 8
gWAT	0.465326	0.680724	1.29971	1.55424	0.721162	0.861984	1.96914	1.84347
BMAT	0.966147	0.931763	1.53496	1.6917	0.742318	0.771942	3.06513	1.36869

## Sheet: Figure 5
5B		RT (SUV(g/ml))								Acute Cold (SUV(g/ml))								Chronic cold (SUV(g/ml))
	BAT	1.34449	2.43314	1.5018	2.69544	2.98559	1.33965	3.8201		10.8201	7.31808	1.56672	5.75184	5.60481	9.08571	5.06418	na	4.72942	7.92368	7.29066	6.16391	9.5939	7.64025	10.188	6.10446
	Heart	0.402345	0.450853	0.460161	0.461855	0.495315	0.489207	0.556434		0.884062	0.827901	0.589356	0.791488	0.525537	2.37897	0.930943	na	0.779906	0.854651	0.641192	0.646893	0.932359	0.994362	0.643475	0.558233
	Sk. Muscle	0.60743	0.521314	0.793463	0.718814	0.589274	0.464658	1.0519		0.595883	0.937567	0.245886	0.568158	0.606951	0.616144	1.25408	na	0.969536	0.52087	0.683971	1.80119	0.633529	0.491368	1.08044	0.823612
	Humerus	0.613649	1.05506	1.15373	1.23839	0.863778	1.08086	1.74684		0.967012	1.55287	0.68073	1.38017	0.924465	1.32036	1.4368	na	0.744303	0.713853	0.607779	1.15599	1.25357	0.9604	0.892593	1.02641
	Humerus BM	0.5909	1.03964	0.850193	1.24465	0.728245	0.70299	1.25347		0.873817	1.23868	0.595299	1.30314	0.73998	0.977201	1.20141	na	0.734036	0.649444	0.585125	1.16944	0.872831	0.798615	0.531302	0.584318
	Femur	0.631988	0.537315	0.477378	0.709794	0.405617	0.818405	0.78591		0.467991	0.810328	0.45925	0.439514	0.459876	0.504183	0.631883	na	1.04201	0.596952	0.523266	1.79723	0.901594	0.396874	0.659513	0.448915
	Femur BM	0.801934	0.546388	0.510587	0.802231	0.372537	1.06495	0.840621		0.42781	0.918149	0.579059	0.548785	0.470106	0.5372	0.757255	na	1.73608	0.840226	0.485126	2.37777	1.09493	0.366202	0.910057	0.429633
	pTibia	0.798584	0.943657	0.709415	0.899369	0.965508	0.991954	0.691209		0.916323	0.719252	0.455943	0.55977	0.622341	0.608089	0.87394	na	0.437776	0.689221	0.49634	0.966568	0.429833	0.726132	1.23871	1.01035
	pTibia BM	0.901652	0.902954	0.794233	0.916909	1.21223	1.04694	0.738607		1.02435	0.730493	0.500879	0.575182	0.66441	0.611744	0.90688	na	0.544472	0.723509	0.604377	0.944541	0.484279	0.607186	1.20142	0.949546
	dTibia	0.384295	0.478637	0.396094	0.541732	0.359975	0.412739	0.414276		0.280868	0.194728	0.174765	0.303401	0.315629	0.334335	0.34302	na	0.176106	0.190377	0.154295	0.299005	0.12856	0.188043	0.339887	0.255543
	dTibia BM	0.290108	0.0984146	0.378897	0.754116	0.349723	0.374444	0.514118		0.388287	0.182537	0.159174	0.408304	0.292371	0.327237	0.430734	na	0.119625	0.18897	0.112784	0.257169	0.169661	0.23529	0.156515	0.176105
5C		Room Temp (%ID/g)								Acute Cold (%ID/g)								Chronic Cold (%ID/g)
	BAT	3.07731	15.0594	5.8952	31.8333	50.1844	18.4069	46.5623		39.8968	na	32.8717	12.2209	62.9816	38.3609	161.079	77.186	72.9056	111.91	106.353	73.4337	112.433	83.6864	194.273	112.275
	iWAT	2.04821	0.824536	1.61519	22.8518	4.74216	3.01226	9.56121		1.6832	0.0397957	0.739468	4.47524	6.80721	3.46022	10.8545	7.7679	9.71057	13.4277	9.69832	17.0399	14.4167	12.3077	24.8588	8.87854
	gWAT	1.03895	0.607202	0.248004	4.25313	1.52724	1.98653	4.28343		0.0471972	0.0530851	0.517426	0.384661	1.91026	na	4.73517	1.38153	5.25468	3.18899	2.12388	2.66477	6.41035	1.66051	4.88492	2.51389
5E	Transcript	Room Temperature								Acute Cold								Chronic cold
	Ucp1	0.0736063	0.0401157	0.145633	0.0623733	0.0730287	0.128321	0.212484		0.34117	0.188645	0.765024	0.906295	0.242423		0.185726	0.491316	0.782702	0.514325	0.50283	1.35998	1.41745	1.41375	1.00896
	Dio2	0.0833361	0.0404973	0.205275	0.116348	0.0450042	0.146381	0.40707		0.305585	0.860679	2.32527	2.72573	0.196693		0.253293	0.332751	0.701139		0.125298	0.883328	0.961986	1.60011	1.01308
	Cpt1b	0.238392	0.163788	0.43703	0.271088	0.068144	0.237175	nd		0.336582	0.290465	0.513967	0.877072	0.138434		0.15085	0.045318	0.554923		0.124912	1.06775	1.3335	1.87755	1.04137
	Ppara	0.423184	0.520899	0.325014	0.18367	0.120044	0.13378	0.491898		0.188256	0.406971	0.445128	0.328265	0.07876		0.10478	0.0753976	1.15801	0.498383	0.635326	1.06942	1.15445	1.38814	1.09627
5F	Transcript	Room Temperature								Acute Cold								Chronic cold
	Ucp1	0.085103	0.147804	0.055781	0.016717	0.22123	0.037273			2.23843	1.27126	0.46002	0.53931	0.600863		0.890119		1.60254	2.0058	0.685235		0.707049		0.600845	0.114082
	Dio2	0.0003725	0.000346	0.0001507		0.001037	0.0004182			0.0139477	0.0353704	0.0676961	0.0388631	0.0072445		0.0119207		0.20407	0.0004199	0.0268587		1.93098	1.73052	2.10715
	Cpt1b	0.326837	0.076881	0.085251	0.004867	0.419016	0.033696			0.98642	1.65415	1.62384	0.945967	0.628521		0.161099		0.882297	0.285175	0.264802		0.034071	0.012774	0.056562	0.035052
	Ppara	0.43681	0.337791	0.174129		0.333611	0.11675			1.21918	1.41086	0.836782	1.13899	0.635046		0.759144		0.828151	0.563448	0.64271		0.186409	0.0871061		0.0940253
5G	Transcript	Room Temperature								Acute Cold								Chronic cold
	Ucp1	nd	nd	nd	nd	nd	nd	nd		nd	nd	nd	nd	nd	nd	nd	nd	nd	nd	nd	nd	nd	nd	nd	nd
	Dio2	0.370531	2.24785	0.738627	nd	nd	0.54872	0.546546		2.37249	0.504218	2.28965	0.631089	0.843801	0.118435	nd	0.240311	0.553045	nd	nd	nd	0.699767	0.354523	0.577711	0.690123
	Cpt1b	0.306718	0.011894	0.238645	0.092757	0.029689	0.189903	0.165462		0.379297	0.586161	0.243764	0.298453	0.031059	0.340182	0.169997	0.082924	0.948005	nd	0.140028	0.880279	0.276103	0.991857	2.0985	1.66522
	Ppara	0.436061	0.266038	0.188096	0.175069	0.152881	0.254733	0.167377		0.462798	nd	0.170959	0.782489	0.178662	0.282238	0.881529	0.289137	0.48514	nd	nd	0.644265	nd	0.997236	1.96245	0.910909
	nd, not detectable
	na, sample not available

## Sheet: Figure 6
6B		Number of voxels
	HU	Vertebral BM		Sternum BM		WAT
	-200	0	0	0	0	0	0
	-199	0	0	0	0	0	0
	-198	0	0	0	0	0	0
	-197	0	0	0	0	0	0
	-196	0	0	0	0	0	0
	-195	0	0	0	0	0	0
	-194	0	0	0	0	0.05	0.05
	-193	0	0	0	0	0.1	0.068825
	-192	0	0	0	0	0.05	0.05
	-191	0	0	0	0	0	0
	-190	0	0	0	0	0	0
	-189	0	0	0	0	0.05	0.05
	-188	0	0	0	0	0.05	0.05
	-187	0	0	0	0	0.15	0.109424
	-186	0	0	0	0	0.1	0.068825
	-185	0	0	0	0	0.05	0.05
	-184	0	0	0	0	0	0
	-183	0	0	0	0	0.1	0.068825
	-182	0	0	0	0	0.2	0.11698
	-181	0	0	0	0	0.05	0.05
	-180	0	0	0	0	0.1	0.068825
	-179	0	0	0	0	0.05	0.05
	-178	0	0	0	0	0.05	0.05
	-177	0	0	0	0	0.25	0.160181
	-176	0	0	0	0	0.25	0.175844
	-175	0	0	0	0	0.25	0.12301
	-174	0	0	0	0	0.2	0.11698
	-173	0	0	0	0	0.5	0.235081
	-172	0	0	0	0	0.2	0.11698
	-171	0	0	0	0	0.35	0.264326
	-170	0	0	0	0	0.4	0.210263
	-169	0	0	0	0	0.4	0.222427
	-168	0	0	0	0	0.8	0.374166
	-167	0	0	0	0	0.5	0.266557
	-166	0	0	0	0	0.9	0.396697
	-165	0	0	0	0	0.7	0.317059
	-164	0	0	0	0	0.85	0.442927
	-163	0	0	0	0	1	0.447214
	-162	0	0	0	0	1	0.390681
	-161	0	0	0	0	0.95	0.400493
	-160	0	0	0	0	1.55	0.617614
	-159	0	0	0	0	1.6	0.613017
	-158	0	0	0	0	2.4	0.877796
	-157	0	0	0	0	2.15	0.754896
	-156	0	0	0	0	3.15	1.34805
	-155	0	0	0	0	3	1.09063
	-154	0	0	0	0	3	1.18099
	-153	0	0	0	0	4.65	1.87403
	-152	0	0	0	0	4.35	1.48727
	-151	0	0	0	0	4.9	1.86928
	-150	0	0	0	0	6.25	2.13723
	-149	0	0	0	0	6.4	2.04605
	-148	0	0	0	0	6	2.03392
	-147	0	0	0	0	6.95	2.38909
	-146	0	0	0	0	8.75	2.94142
	-145	0	0	0	0	9.3	3.29202
	-144	0	0	0	0	9.85	3.3999
	-143	0	0	0	0	11.9	3.98411
	-142	0	0	0	0	13.55	4.32464
	-141	0	0	0	0	13.05	4.60233
	-140	0	0	0	0	15.75	5.12624
	-139	0	0	0	0	16.95	5.71539
	-138	0	0	0	0	16.2	5.16853
	-137	0	0	0	0	17.65	5.65419
	-136	0	0	0	0	20.8	6.50854
	-135	0	0	0	0	20.6	6.20628
	-134	0	0	0	0	22.45	6.86006
	-133	0	0	0	0	25.55	7.79625
	-132	0	0	0	0	22.65	6.12556
	-131	0	0	0	0	25.85	7.49676
	-130	0	0	0	0	26.95	7.25203
	-129	0	0	0	0	28.6	7.34001
	-128	0	0	0	0	31.3	8.25804
	-127	0	0	0	0	33.4	8.85539
	-126	0	0	0	0	33.75	9.04488
	-125	0	0	0	0	37.5	8.59881
	-124	0	0	0	0	39.45	9.14804
	-123	0	0	0	0	38.1	8.66508
	-122	0	0	0	0	41.55	9.10999
	-121	0	0	0	0	43.85	10.2017
	-120	0	0	0	0	47.35	9.3621
	-119	0	0	0	0	46.8	9.42354
	-118	0	0	0	0	49.2	9.95559
	-117	0	0	0	0	50.6	10.2663
	-116	0	0	0	0	50.8	9.41432
	-115	0	0	0	0	55.45	10.2776
	-114	0	0	0	0	54.05	9.75232
	-113	0	0	0	0	58.95	10.4596
	-112	0	0	0	0	59.35	10.4361
	-111	0	0	0	0	59.1	10.5882
	-110	0	0	0	0	63.15	11.211
	-109	0	0	0	0	59.6	10.3881
	-108	0	0	0	0	60.5	10.5493
	-107	0	0	0	0	64.65	11.5773
	-106	0	0	0.043478	0.043478	63.6	10.5667
	-105	0	0	0.043478	0.043478	66.45	10.6599
	-104	0	0	0	0	61.25	9.28238
	-103	0	0	0	0	66.95	10.334
	-102	0	0	0.043478	0.043478	67.7	10.6643
	-101	0	0	0	0	67	10.5096
	-100	0	0	0	0	60.65	9.98506
	-99	0	0	0	0	69.1	11.0786
	-98	0	0	0	0	66.3	10.2493
	-97	0	0	0.086957	0.086957	64.9	9.8076
	-96	0	0	0.043478	0.043478	65.9	9.60973
	-95	0	0	0	0	62.3	9.08588
	-94	0	0	0.086957	0.060074	64.35	9.30401
	-93	0	0	0	0	64.8	9.40398
	-92	0	0	0	0	63.2	9.09615
	-91	0	0	0.086957	0.060074	63.2	9.59347
	-90	0	0	0.043478	0.043478	59.75	8.82218
	-89	0	0	0	0	63.45	9.43551
	-88	0	0	0	0	58.7	9.08559
	-87	0	0	0.043478	0.043478	60.1	9.41301
	-86	0	0	0.173913	0.102386	58.35	11.0877
	-85	0	0	0.086957	0.060074	59.05	10.8372
	-84	0	0	0.043478	0.043478	56.15	10.6789
	-83	0	0	0.130435	0.095436	56.3	11.1045
	-82	0	0	0.086957	0.060074	53.65	13.3012
	-81	0	0	0.173913	0.102386	53.25	11.5156
	-80	0	0	0.043478	0.043478	54.15	14.5568
	-79	0	0	0.304348	0.212595	53.05	14.625
	-78	0	0	0	0	50.6	15.1312
	-77	0	0	0.086957	0.060074	50.1	14.6821
	-76	0	0	0.086957	0.060074	47.35	14.9017
	-75	0	0	0.130435	0.095436	48.2	14.1288
	-74	0	0	0.217391	0.177338	42.95	14.4627
	-73	0	0	0.130435	0.095436	44.2	13.3751
	-72	0	0	0.043478	0.043478	43.75	13.5102
	-71	0	0	0.043478	0.043478	40.85	13.43
	-70	0	0	0.086957	0.060074	38.7	13.4718
	-69	0	0	0.217391	0.153439	38	11.8086
	-68	0	0	0.217391	0.153439	34.85	14.8872
	-67	0	0	0.304348	0.146565	33	12.0105
	-66	0	0	0.130435	0.095436	32.5	12.0579
	-65	0	0	0.130435	0.071802	30.6	11.6521
	-64	0	0	0.26087	0.156763	27.95	11.0918
	-63	0	0	0.347826	0.173418	30	10.1068
	-62	0	0	0.434783	0.197074	27.85	10.4341
	-61	0	0	0.304348	0.132396	26.5	9.62849
	-60	0	0	0.391304	0.233034	22.35	8.56869
	-59	0	0	0.391304	0.264793	22.55	7.67205
	-58	0	0	0.130435	0.071802	22.4	8.53796
	-57	0	0	0.391304	0.1962	19.2	7.18573
	-56	0	0	0.652174	0.298936	21.1	7.93424
	-55	0	0	0.173913	0.102386	19.5	7.1117
	-54	0	0	0.304348	0.15948	16.75	6.29907
	-53	0	0	0.521739	0.242431	16	6.03629
	-52	0.047619	0.047619	0.521739	0.216599	13.65	5.29164
	-51	0	0	0.913043	0.425998	13.5	4.1438
	-50	0	0	0.478261	0.250451	11.3	3.82519
	-49	0	0	0.782609	0.301226	13	3.83062
	-48	0	0	0.73913	0.333963	11.4	3.8685
	-47	0.047619	0.047619	0.652174	0.29225	11.35	3.85819
	-46	0.047619	0.047619	0.869565	0.340334	9.3	3.39899
	-45	0	0	0.73913	0.351268	8.5	2.50316
	-44	0.047619	0.047619	0.826087	0.353705	7.55	2.57465
	-43	0	0	0.826087	0.336526	8.7	2.77877
	-42	0	0	0.826087	0.318421	6.45	1.94459
	-41	0.095238	0.095238	1.13044	0.399131	6.5	1.66465
	-40	0	0	1.21739	0.412054	5.35	1.82854
	-39	0.095238	0.095238	1.34783	0.442811	5.05	1.35622
	-38	0	0	1.56522	0.536517	4.9	1.47238
	-37	0	0	1.08696	0.470107	3.85	1.0495
	-36	0.047619	0.047619	1.08696	0.326153	3.65	1.1816
	-35	0	0	1.69565	0.546041	4.05	1.06986
	-34	0	0	2.08696	0.782499	3.4	0.901461
	-33	0.095238	0.095238	2.21739	0.641011	4.65	1.23176
	-32	0.047619	0.047619	1.86956	0.778425	3.15	0.808751
	-31	0.142857	0.142857	2.3913	0.875081	2.95	0.930407
	-30	0.190476	0.190476	1.82609	0.614875	2.55	0.693864
	-29	0.047619	0.047619	3.08696	0.969726	3.1	0.753588
	-28	0.142857	0.142857	2.43478	0.910688	2.8	0.854092
	-27	0.047619	0.047619	2.52174	0.769656	2.65	0.693105
	-26	0.047619	0.047619	2.56522	1.10662	2.4	0.799342
	-25	0.142857	0.142857	3.04348	0.887948	3	1.18544
	-24	0.047619	0.047619	2.08696	0.676871	2.1	0.672388
	-23	0.095238	0.095238	2.73913	0.924453	2.7	1.02624
	-22	0.095238	0.095238	2.95652	0.903393	1.75	0.668364
	-21	0.190476	0.190476	3	1.11582	2.75	1.22877
	-20	0.095238	0.095238	2.65217	0.973175	2	0.707107
	-19	0.047619	0.047619	3.6087	1.12243	2.4	0.901461
	-18	0.190476	0.190476	3.82609	1.4207	1.6	0.685949
	-17	0.095238	0.095238	3.65217	1.22007	2.85	1.67846
	-16	0.285714	0.285714	4.65217	1.31066	1.8	0.701877
	-15	0.333333	0.333333	4.17391	1.33018	1.5	0.921954
	-14	0.285714	0.285714	3.78261	1.1994	1.45	0.772811
	-13	0.238095	0.238095	4.43478	1.46612	3.05	1.64872
	-12	0.285714	0.285714	4.17391	1.38691	2.05	1.08694
	-11	0.238095	0.238095	4.69565	1.43148	2.85	1.8443
	-10	0.142857	0.142857	4.3913	1.22352	2	1.06128
	-9	0.380952	0.380952	4.3913	1.36694	2.25	1.48833
	-8	0.238095	0.238095	4.13044	1.21308	1.7	1.16325
	-7	0.238095	0.238095	4.86956	1.43682	3.25	2.58933
	-6	0.142857	0.142857	4.82609	1.58133	2.1	1.34144
	-5	0.190476	0.190476	5.69565	1.7142	2.55	1.93101
	-4	0.238095	0.238095	5.52174	1.76916	2.4	1.62772
	-3	0.190476	0.190476	6.21739	1.56664	2.75	2.33607
	-2	0.428571	0.381547	5.08696	1.63692	2.2	1.64573
	-1	0.238095	0.238095	6.52174	1.67859	3.2	2.63339
	0	0.571429	0.571429	6.21739	1.79806	2.45	2.08563
	1	0.619048	0.619048	6.30435	1.4036	2.9	2.58833
	2	0.428571	0.428571	6.82609	1.94962	2.45	2.03841
	3	0.285714	0.285714	6.78261	2.05647	2.4	2.19137
	4	0.238095	0.167684	5.86956	1.99139	1.65	1.39033
	5	0.619048	0.619048	7	1.41421	2.85	2.54049
	6	0.571429	0.523593	7.69565	2.41736	2.25	2.0428
	7	0.47619	0.428836	7.95652	1.65441	3	2.89555
	8	0.952381	0.854891	6.69565	2.01127	1.45	1.14817
	9	0.619048	0.52316	7.3913	1.79672	2	1.79326
	10	0.666667	0.618498	7.65217	2.32499	1.65	1.54796
	11	0.857143	0.763094	9	2.39235	2.2	1.9942
	12	0.571429	0.523593	7.21739	1.85114	1.75	1.64617
	13	0.619048	0.571032	7.78261	2.10021	1.8	1.49138
	14	0.619048	0.571032	7.47826	1.73076	1.65	1.49433
	15	0.714286	0.714286	7.43478	1.64404	1.95	1.79396
	16	0.761905	0.713492	7.34783	1.47925	1.1	0.953939
	17	0.904762	0.904762	8.08696	1.89853	1.6	1.2511
	18	0.47619	0.47619	7.52174	1.40281	1.45	1.15274
	19	0.952381	0.903633	9.13044	2.07212	1.05	0.998617
	20	0.952381	0.903633	7.91304	1.32759	0.7	0.649291
	21	1.09524	0.948444	8.34783	1.60608	1.1	1.04856
	22	1.28571	1.13838	7.3913	1.56258	0.8	0.647261
	23	1.23809	1.00689	8.95652	1.6675	0.85	0.747892
	24	1.09524	0.950951	8.73913	1.50522	0.7	0.598683
	25	1.23809	1.13998	9.52174	1.77473	0.95	0.796291
	26	1.57143	1.42523	7	1.27456	0.35	0.254176
	27	0.904762	0.768129	9.21739	1.79256	0.45	0.45
	28	1.61905	1.47273	9.34783	1.74864	0.45	0.351501
	29	0.904762	0.904762	9.17391	1.69707	0.3	0.252357
	30	1.19048	0.994315	8.65217	1.58377	0.35	0.264326
	31	1.23809	1.09088	9.52174	1.6644	0.4	0.4
	32	1	0.807701	8.17391	1.44689	0.3	0.206474
	33	1.42857	1.37939	9.69565	1.52507	0.15	0.109424
	34	1.28571	1.0423	9.47826	1.67388	0.25	0.203586
	35	1.52381	1.23562	9.3913	1.51897	0.3	0.252357
	36	1.47619	1.18446	9.04348	1.79974	0.15	0.109424
	37	1.90476	1.65889	9.6087	1.44153	0.1	0.068825
	38	1.19048	0.855289	8.34783	1.46448	0.1	0.1
	39	2.19048	1.80293	10	1.7536	0	0
	40	1.38095	0.919307	9	1.66337	0.15	0.109424
	41	1.38095	1.18417	9.91304	1.36719	0.1	0.1
	42	1.52381	1.23176	8.34783	1.58252	0	0
	43	1.76191	1.36784	10.3043	1.56599	0.05	0.05
	44	1.52381	0.987105	9.17391	1.77561	0.1	0.1
	45	1.76191	1.4191	9.52174	1.70777	0	0
	46	1.71429	1.47219	8.30435	1.61934	0	0
	47	1.61905	1.18015	9.6087	1.39272	0.05	0.05
	48	1.85714	1.42643	8.73913	1.39624	0	0
	49	1.80952	1.46486	11.1739	2.00755	0.05	0.05
	50	2.19048	1.4778	9.6087	1.37846	0	0
	51	3.23809	2.12234	9.43478	1.88065	0.05	0.05
	52	2.61905	1.73956	7.6087	1.56511	0	0
	53	2.52381	1.84342	8.3913	1.55878	0	0
	54	2.47619	1.6742	9.17391	1.74303	0	0
	55	2.61905	1.38955	10.5652	1.73869	0	0
	56	2.71429	1.88874	9.3913	1.71915	0	0
	57	2.04762	1.24876	9.43478	1.72728	0	0
	58	2.14286	1.28968	9.13044	1.7048	0	0
	59	3	1.77147	9.56522	1.46342	0	0
	60	2.80952	1.6954	8.86956	1.61184	0	0
	61	2.90476	1.72503	9.73913	1.54538	0	0
	62	3.38095	2.28294	8.6087	1.59636	0	0
	63	4.52381	2.29245	8.73913	1.4047	0	0
	64	3.80952	1.78301	7.56522	1.27274	0	0
	65	3.85714	2.49216	9.34783	1.40244	0	0
	66	2.85714	1.47888	7.65217	1.15175	0	0
	67	3.47619	1.47619	8.21739	1.33063	0	0
	68	3.57143	1.49216	8.04348	1.52123	0	0
	69	4.7619	2.14466	8.65217	1.67002	0	0
	70	3.76191	1.87325	8.82609	1.82609	0	0
	71	4.80952	2.34482	9.17391	1.7156	0	0
	72	4.33333	1.99444	8.52174	1.44308	0	0
	73	4.7619	1.93207	8.82609	1.51755	0	0
	74	4.19048	1.82263	7.78261	1.51665	0	0
	75	5.7619	2.64656	9.47826	1.28824	0	0
	76	5	2.34318	9.17391	1.67125	0	0
	77	5	1.96396	7.52174	1.16922	0	0
	78	4.33333	1.97886	7.95652	1.64001	0	0
	79	5.57143	2.32233	8.6087	1.70414	0	0
	80	5.38095	2.36288	7.08696	1.29595	0	0
	81	6.85714	2.75014	7.52174	1.46753	0	0
	82	6.33333	2.70831	7.52174	1.70198	0	0
	83	7.04762	2.8263	7.26087	1.24192	0	0
	84	5.90476	2.15241	7.08696	1.36285	0	0
	85	6.95238	2.28814	7.04348	1.1202	0	0
	86	7.33333	2.55169	6.08696	1.51529	0	0
	87	6.85714	2.37976	7.73913	1.42287	0	0
	88	7.09524	2.65555	7.3913	1.30481	0	0
	89	6.38095	2.27248	6.91304	1.0348	0	0
	90	7.38095	2.63807	6.91304	1.28831	0	0
	91	7.7619	2.89326	7	1.14726	0	0
	92	8.66667	2.71708	6.13044	1.43268	0	0
	93	8.38095	2.57966	7.21739	1.26203	0	0
	94	8.09524	2.81907	5.91304	0.886689	0	0
	95	8.66667	2.72146	6.91304	0.886689	0	0
	96	9.28571	2.67363	7.08696	1.10678	0	0
	97	9	2.76371	5.91304	1.2059	0	0
	98	9.42857	2.8971	6.13044	0.978634	0	0
	99	9.38095	3.07716	7.34783	1.23936	0	0
	100	9.90476	3.01576	6.3913	1.06645	0	0
	101	11.7143	3.2368	7.69565	1.22786	0	0
	102	11.4286	3.05472	6.56522	1.16745	0	0
	103	11.8571	3.55252	5.65217	1.0569	0	0
	104	11.1429	3.34755	4.26087	0.850987	0	0
	105	13.8095	4.11537	6.26087	1.11798	0	0
	106	13.2857	3.67886	6.21739	1.08885	0	0
	107	11.9524	3.35338	6.43478	1.20903	0	0
	108	12	3.20862	6	1.06693	0	0
	109	11.8095	3.15521	5.43478	1.0134	0	0
	110	13.8571	3.54783	6.65217	1.38542	0	0
	111	12.8095	3.18375	6.56522	1.07399	0	0
	112	14.8095	4.109	4.47826	0.985808	0	0
	113	14.7619	3.49892	5.17391	0.9168	0	0
	114	15.381	4.02343	5.78261	1.0687	0	0
	115	16.1429	3.73866	4.43478	0.888722	0	0
	116	15.4762	3.71715	4.26087	1.01416	0	0
	117	16.2857	3.94192	5.47826	1.1067	0	0
	118	18.1429	4.78902	4.26087	0.89181	0	0
	119	17.1429	4.27968	4.34783	1.02462	0	0
	120	18.2857	4.16113	4.3913	0.901775	0	0
	121	18.2857	4.44926	4.95652	1.01662	0	0
	122	18.0952	4.49174	5	1.00983	0	0
	123	20.5714	4.81148	4.91304	1.11744	0	0
	124	19.9524	4.84398	4.21739	0.997936	0	0
	125	20.1429	4.33166	4.86956	1.13218	0	0
	126	21.0476	4.72253	4	1.03687	0	0
	127	20.8095	4.45219	3.78261	0.756935	0	0
	128	20.5714	5.06462	4	1.00395	0	0
	129	23.1905	5.31378	4.26087	0.800734	0	0
	130	21.0476	4.41721	2.82609	0.704733	0	0
	131	23.4286	5.12165	3.95652	1.03968	0	0
	132	21.8095	4.46127	3.17391	0.658337	0	0
	133	23.1429	4.42573	3.47826	0.891039	0	0
	134	24.0952	5.56601	3.65217	1.02654	0	0
	135	24.2381	4.90767	4	0.722315	0	0
	136	26	5.42788	2.69565	0.669596	0	0
	137	25.6191	5.01781	3.82609	0.961003	0	0
	138	25.4762	5.15041	3.04348	0.788951	0	0
	139	26.6191	4.94516	3.69565	0.972822	0	0
	140	23.4286	5.09087	2.78261	0.769879	0	0
	141	28.2381	5.54458	3.34783	0.761237	0	0
	142	27.7619	5.239	2.73913	0.576953	0	0
	143	26.9048	4.97465	2.82609	0.618081	0	0
	144	26.7619	4.9823	2.43478	0.540188	0	0
	145	28.4286	5.31062	2.82609	0.701923	0	0
	146	27.7619	5.06712	2.47826	0.676744	0	0
	147	27.7619	5.09477	2.82609	0.614875	0	0
	148	27.4762	4.82386	2.52174	0.582585	0	0
	149	29.5714	5.27102	2.69565	0.678393	0	0
	150	27.6667	5.5482	2.3913	0.655591	0	0
	151	29	5.10089	2.52174	0.621962	0	0
	152	25.9524	4.34274	1.95652	0.581256	0	0
	153	28.3809	4.39127	2.52174	0.897668	0	0
	154	30.1429	5.57045	2.69565	0.657684	0	0
	155	29.7619	5.0563	2.47826	0.772219	0	0
	156	29.4762	4.97834	2.47826	0.679658	0	0
	157	29.7143	4.97429	2.56522	0.655853	0	0
	158	28.1429	4.66205	2.30435	0.752951	0	0
	159	29.4762	4.86612	2.3913	0.673435	0	0
	160	27.7619	4.31713	2.17391	0.771663	0	0
	161	28.9524	4.58023	3.13043	0.75523	0	0
	162	28.3809	4.89678	2.78261	0.682811	0	0
	163	31.5714	5.80868	2.6087	0.756367	0	0
	164	29.8095	4.74874	1.91304	0.47844	0	0
	165	30.1429	4.54411	2.82609	0.908137	0	0
	166	30.9524	4.56513	1.82609	0.564609	0	0
	167	30.2381	4.48272	2.08696	0.60926	0	0
	168	29.2857	4.59303	2.21739	0.612635	0	0
	169	31.6191	5.14619	2.21739	0.679911	0	0
	170	29.1905	4.25308	2.08696	0.740988	0	0
	171	31.1905	3.98904	2.73913	1.06733	0	0
	172	28.8571	4.36069	2.30435	0.639401	0	0
	173	30.7619	4.55177	2.56522	0.915018	0	0
	174	31.6191	4.45853	2.34783	0.842565	0	0
	175	30.4762	4.50006	1.69565	0.484686	0	0
	176	28.2857	4.32002	1.6087	0.497977	0	0
	177	31.5238	4.35432	1.47826	0.625131	0	0
	178	29.8095	4.22668	1.43478	0.386666	0	0
	179	33.3809	4.74767	1.78261	0.795135	0	0
	180	27.9524	3.78875	1.69565	0.808636	0	0
	181	32.1905	5.0923	1.6087	0.425191	0	0
	182	28.6191	4.09208	1.82609	0.524695	0	0
	183	29.6191	3.98657	2.08696	0.596144	0	0
	184	28.9048	3.63967	1.6087	0.532498	0	0
	185	32.1429	4.69056	1.6087	0.434387	0	0
	186	26.7619	3.73841	1.26087	0.441061	0	0
	187	29.6667	4.39444	1.3913	0.473567	0	0
	188	28.7143	3.76648	1.04348	0.384884	0	0
	189	29.9048	4.23472	1.34783	0.375161	0	0
	190	26.3809	3.52574	1.43478	0.478081	0	0
	191	30.9048	4.59446	1.52174	0.41641	0	0
	192	28.7619	3.58496	1.17391	0.353705	0	0
	193	29.8095	4.03238	1.43478	0.478081	0	0
	194	29.4286	4.0051	1.21739	0.387332	0	0
	195	26.7619	3.67158	1.34783	0.369856	0	0
	196	28	3.32594	1.65217	0.621132	0	0
	197	28.6191	4.13376	1.17391	0.299223	0	0
	198	26.9524	3.45824	1.30435	0.423774	0	0
	199	26	3.67942	1.78261	0.589622	0	0
	200	25.8095	3.19048	1.34783	0.429213	0	0
	201	26.4762	3.52516	1.26087	0.436558	0	0
	202	26.6667	3.72401	1.43478	0.529098	0	0
	203	26.5714	3.48232	1.34783	0.447252	0	0
	204	26.6191	3.40481	0.869565	0.290184	0	0
	205	26.7619	3.48118	1.13044	0.413719	0	0
	206	23.6191	2.84896	1	0.332674	0	0
	207	26.0476	3.17916	1.17391	0.37539	0	0
	208	25.6191	3.40901	1.17391	0.40085	0	0
	209	24.5714	3.07259	1.13044	0.450315	0	0
	210	24.4286	2.94034	0.956522	0.298072	0	0
	211	25.6667	3.17755	1.34783	0.456004	0	0
	212	23.1429	3.01685	1.08696	0.572468	0	0
	213	24.6667	3.05375	1.3913	0.438913	0	0
	214	23.9524	2.80431	0.956522	0.31734	0	0
	215	22.5714	2.52188	0.782609	0.23487	0	0
	216	22.9524	2.48757	1.3913	0.485925	0	0
	217	24.2381	2.60759	1.08696	0.360681	0	0
	218	22.9048	2.97922	0.913043	0.411846	0	0
	219	22.7143	2.80063	1.21739	0.457509	0	0
	220	20.3809	2.67125	0.956522	0.363765	0	0
	221	21.3809	2.6008	0.826087	0.353705	0	0
	222	20.5714	2.65883	1.17391	0.410592	0	0
	223	23.1905	2.96778	1.30435	0.663667	0	0
	224	19.8095	2.32954	0.826087	0.318421	0	0
	225	21.5238	2.70504	1.08696	0.430612	0	0
	226	18.0476	2.12858	0.73913	0.309388	0	0
	227	19.1429	2.27542	1.26087	0.53427	0	0
	228	19.6191	2.64438	0.608696	0.279321	0	0
	229	18.6191	2.52273	1.17391	0.595278	0	0
	230	18.8095	2.55009	0.608696	0.359727	0	0
	231	21.6191	2.69698	0.782609	0.355402	0	0
	232	17.9524	2.7667	0.956522	0.414549	0	0
	233	18.2857	2.6151	1.04348	0.607848	0	0
	234	18.0476	2.41175	0.652174	0.285407	0	0
	235	18.1905	2.58624	0.913043	0.38197	0	0
	236	19.4762	2.45785	0.869565	0.413719	0	0
	237	16.7143	2.4968	1.08696	0.482553	0	0
	238	16.7143	2.31058	0.608696	0.36518	0	0
	239	16.4762	2.77198	0.652174	0.311877	0	0
	240	17.3809	2.67749	0.826087	0.318421	0	0
	241	15.5714	2.36701	0.695652	0.254872	0	0
	242	17.8571	2.56282	0.782609	0.448786	0	0
	243	16.5238	2.62916	1.17391	0.581847	0	0
	244	14.1429	2.21283	0.73913	0.289591	0	0
	245	16.7619	2.7	0.913043	0.416617	0	0
	246	16.4286	2.42661	0.913043	0.572468	0	0
	247	14.619	2.60538	1.21739	0.625406	0	0
	248	13.9524	2.36792	1.13044	0.577251	0	0
	249	15.7143	2.73439	0.956522	0.49694	0	0
	250	14.5714	2.61732	0.521739	0.354918	0	0
	251	15.2381	2.35726	0.608696	0.286309	0	0
	252	15.0952	2.69206	0.695652	0.352489	0	0
	253	14	2.42997	1.26087	0.647944	0	0
	254	15.619	2.65785	0.565217	0.343351	0	0
	255	13.6667	2.51503	1.17391	0.713096	0	0
	256	14.4286	2.84653	0.608696	0.434387	0	0
	257	12.5714	2.05817	0.73913	0.449934	0	0
	258	11.9524	2.04413	0.913043	0.444167	0	0
	259	13.8571	2.53948	0.521739	0.273099	0	0
	260	11.1905	2.08694	0.478261	0.273099	0	0
	261	12.4762	2.71909	0.73913	0.408494	0	0
	262	12	2.34622	0.565217	0.36565	0	0
	263	11.5714	1.92053	0.695652	0.394802	0	0
	264	10.8095	2.34279	0.782609	0.486808	0	0
	265	12.0952	2.21994	0.608696	0.233034	0	0
	266	12.7143	2.84701	0.608696	0.354191	0	0
	267	11.1429	2.45947	0.652174	0.35901	0	0
	268	10.0476	2.0569	0.434783	0.197074	0	0
	269	10.4286	1.80023	0.652174	0.395672	0	0
	270	11.2381	2.61307	0.956522	0.69861	0	0
	271	10.4286	2.27468	0.956522	0.588017	0	0
	272	10.9524	2.42946	0.565217	0.439305	0	0
	273	9.76191	1.7967	0.652174	0.380392	0	0
	274	10	2.72467	0.652174	0.330341	0	0
	275	8.95238	1.9303	0.565217	0.313252	0	0
	276	8.38095	1.96696	0.565217	0.406596	0	0
	277	8.95238	1.74912	0.434783	0.216202	0	0
	278	9.23809	1.97352	0.521739	0.406808	0	0
	279	9.80952	2.06053	0.652174	0.311877	0	0
	280	8.66667	2.05094	0.956522	0.654804	0	0
	281	8.38095	2.04762	0.608696	0.521245	0	0
	282	8.28571	1.80626	0.434783	0.279936	0	0
	283	8.28571	2.01913	0.73913	0.523055	0	0
	284	8.04762	2.05342	0.26087	0.180222	0	0
	285	7.85714	1.79189	0.782609	0.650195	0	0
	286	6.04762	1.39297	0.391304	0.224393	0	0
	287	7.19048	1.56998	0.434783	0.434783	0	0
	288	6.14286	1.33325	0.782609	0.344101	0	0
	289	8	1.8619	0.565217	0.482197	0	0
	290	7.47619	2.04313	0.608696	0.481841	0	0
	291	7.28571	1.73911	0.565217	0.371016	0	0
	292	6.57143	1.51904	0.391304	0.233034	0	0
	293	6.95238	1.58035	0.73913	0.610246	0	0
	294	6.14286	1.41638	0.826087	0.568098	0	0
	295	6.61905	1.56673	0.521739	0.349305	0	0
	296	6.04762	1.45647	0.652174	0.477182	0	0
	297	6.71429	1.55402	0.478261	0.273099	0	0
	298	5.28571	1.52619	0.695652	0.523876	0	0
	299	5.38095	1.46949	0.608696	0.477722	0	0
	300	5.7619	1.35911	0.478261	0.354918	0	0
	301	5.2381	1.16477	0.521739	0.354918	0	0
	302	5.85714	1.7117	0.608696	0.438913	0	0
	303	5	1.23828	0.26087	0.180222	0	0
	304	5.14286	1.11971	0.652174	0.481305	0	0
	305	5.28571	1.15499	0.73913	0.52682	0	0
	306	4.61905	1.25257	0.434783	0.313252	0	0
	307	5.61905	1.31017	0.608696	0.438913	0	0
	308	5.19048	1.17841	0.478261	0.391963	0	0
	309	5.47619	1.34628	0.434783	0.272785	0	0
	310	4.2381	1.04176	0.478261	0.396973	0	0
	311	3.85714	0.991117	0.608696	0.481841	0	0
	312	3.85714	0.923981	0.26087	0.21975	0	0
	313	4.09524	1.04632	0.695652	0.523876	0	0
	314	3.71429	1.03543	0.478261	0.391963	0	0
	315	3.76191	1.04859	0.434783	0.391743	0	0
	316	2.90476	0.739706	0.565217	0.478081	0	0
	317	2.66667	0.691215	0.434783	0.313252	0	0
	318	3	0.872872	0.478261	0.43498	0	0
	319	3.57143	0.922139	0.26087	0.180222	0	0
	320	3.28571	0.938953	0.521739	0.307158	0	0
	321	3.52381	0.922262	0.347826	0.204772	0	0
	322	3.04762	0.852102	0.391304	0.306318	0	0
	323	3.66667	0.926677	0.565217	0.478081	0	0
	324	2.76191	0.912622	0.434783	0.313252	0	0
	325	3.61905	0.826571	0.521739	0.43498	0	0
	326	2.85714	0.673603	0.608696	0.521245	0	0
	327	2.47619	0.71919	0.652174	0.524531	0	0
	328	2.47619	0.664111	0.304348	0.230439	0	0
	329	2.42857	0.656729	0.347826	0.161621	0	0
	330	2.66667	0.684291	0.217391	0.217391	0	0
	331	2	0.636209	0.434783	0.391743	0	0
	332	2.19048	0.532823	0.173913	0.08081	0	0
	333	3.19048	0.80362	0.565217	0.521574	0	0
	334	2.28571	0.621606	0.521739	0.478261	0	0
	335	2.57143	0.698882	0.478261	0.43498	0	0
	336	2.90476	0.928144	0.347826	0.263817	0	0
	337	2.19048	0.558992	0.391304	0.348566	0	0
	338	2.19048	0.588052	0.521739	0.478261	0	0
	339	1.80952	0.455752	0.434783	0.391743	0	0
	340	1.61905	0.475476	0.391304	0.233034	0	0
	341	2.38095	0.615189	0.304348	0.304348	0	0
	342	1.38095	0.411016	0.26087	0.180222	0	0
	343	2.04762	0.751114	0.652174	0.564457	0	0
	344	2.14286	0.629761	0.434783	0.279936	0	0
	345	1.80952	0.40602	0.304348	0.262511	0	0
	346	1.95238	0.579311	0.565217	0.396756	0	0
	347	2.66667	0.82616	0.521739	0.478261	0	0
	348	1.28571	0.39123	0.304348	0.221697	0	0
	349	1.80952	0.567446	0.478261	0.287208	0	0
	350	1.61905	0.509324	0.304348	0.262511	0	0
	351	1.04762	0.348303	0.26087	0.26087	0	0
	352	1.71429	0.517056	0.434783	0.434783	0	0
	353	2.04762	0.562631	0.391304	0.348566	0	0
	354	1.52381	0.514638	0.347826	0.305475	0	0
	355	1.23809	0.371001	0.173913	0.135603	0	0
	356	1.80952	0.563235	0.304348	0.304348	0	0
	357	1.09524	0.364527	0.217391	0.217391	0	0
	358	1.38095	0.490268	0.391304	0.272154	0	0
	359	1.19048	0.460946	0.26087	0.26087	0	0
	360	1.23809	0.407692	0.391304	0.391304	0	0
	361	1.04762	0.422443	0.304348	0.262511	0	0
	362	1.33333	0.517932	0.217391	0.217391	0	0
	363	0.857143	0.295084	0.434783	0.391743	0	0
	364	1.19048	0.428836	0.26087	0.190873	0	0
	365	1.23809	0.383622	0.26087	0.180222	0	0
	366	0.714286	0.240464	0.26087	0.21975	0	0
	367	1.19048	0.423247	0.26087	0.21975	0	0
	368	1.14286	0.392099	0.304348	0.304348	0	0
	369	1.38095	0.444416	0.304348	0.18259	0	0
	370	1.14286	0.360461	0.130435	0.095436	0	0
	371	1.52381	0.455752	0.347826	0.305475	0	0
	372	1	0.338062	0.173913	0.173913	0	0
	373	0.714286	0.29393	0.304348	0.262511	0	0
	374	0.809524	0.313346	0.173913	0.173913	0	0
	375	1	0.365148	0.304348	0.262511	0	0
	376	0.952381	0.319793	0.26087	0.26087	0	0
	377	1.33333	0.427247	0.521739	0.43498	0	0
	378	1	0.323669	0.217391	0.217391	0	0
	379	0.857143	0.346999	0.173913	0.135603	0	0
	380	1.47619	0.471164	0.347826	0.305475	0	0
	381	1.04762	0.399262	0.26087	0.26087	0	0
	382	0.619048	0.23377	0.173913	0.135603	0	0
	383	1.04762	0.411016	0.173913	0.173913	0	0
	384	0.714286	0.259513	0.26087	0.21975	0	0
	385	0.952381	0.405182	0.26087	0.26087	0	0
	386	1	0.39036	0.130435	0.095436	0	0
	387	0.666667	0.261255	0.217391	0.177338	0	0
	388	0.952381	0.355073	0.26087	0.21975	0	0
	389	1	0.323669	0.26087	0.21975	0	0
	390	0.619048	0.280104	0.043478	0.043478	0	0
	391	0.809524	0.289655	0.26087	0.26087	0	0
	392	0.714286	0.309707	0.304348	0.262511	0	0
	393	0.761905	0.300038	0.217391	0.217391	0	0
	394	0.571429	0.254216	0.173913	0.135603	0	0
	395	0.714286	0.219771	0.130435	0.130435	0	0
	396	0.714286	0.268531	0.347826	0.263817	0	0
	397	1.19048	0.400113	0.173913	0.173913	0	0
	398	0.619048	0.262553	0.173913	0.173913	0	0
	399	0.619048	0.243743	0.173913	0.173913	0	0
	400	0.857143	0.318372	0.043478	0.043478	0	0
	401	0.428571	0.162882	0.26087	0.21975	0	0
	402	0.714286	0.339066	0.304348	0.304348	0	0
	403	0.52381	0.263846	0.086957	0.086957	0	0
	404	0.380952	0.212426	0.478261	0.478261	0	0
	405	0.571429	0.202031	0.26087	0.21975	0	0
	406	0.47619	0.202591	0.347826	0.305475	0	0
	407	0.714286	0.372526	0.217391	0.139968	0	0
	408	0.428571	0.147542	0.130435	0.130435	0	0
	409	0.571429	0.263416	0.26087	0.26087	0	0
	410	0.428571	0.176897	0.217391	0.177338	0	0
	411	0.809524	0.394118	0.130435	0.130435	0	0
	412	0.333333	0.143649	0.26087	0.26087	0	0
	413	0.619048	0.188682	0.173913	0.173913	0	0
	414	0.285714	0.122336	0.26087	0.180222	0	0
	415	0.666667	0.210819	0.043478	0.043478	0	0
	416	0.285714	0.208656	0.130435	0.130435	0	0
	417	0.380952	0.17561	0.130435	0.130435	0	0
	418	0.333333	0.173663	0.130435	0.130435	0	0
	419	0.380952	0.17561	0.173913	0.173913	0	0
	420	0.285714	0.171031	0.130435	0.130435	0	0
	421	0.428571	0.176897	0.086957	0.086957	0	0
	422	0.52381	0.245134	0.130435	0.095436	0	0
	423	0.380952	0.161484	0.086957	0.086957	0	0
	424	0.238095	0.13636	0.347826	0.347826	0	0
	425	0.619048	0.387152	0.130435	0.130435	0	0
	426	0.428571	0.176897	0.043478	0.043478	0	0
	427	0.095238	0.065638	0.173913	0.102386	0	0
	428	0.285714	0.196915	0.086957	0.060074	0	0
	429	0.285714	0.140456	0.043478	0.043478	0	0
	430	0.047619	0.047619	0.130435	0.130435	0	0
	431	0.285714	0.122336	0.217391	0.177338	0	0
	432	0.47619	0.214021	0.26087	0.21975	0	0
	433	0.190476	0.111677	0.130435	0.130435	0	0
	434	0.238095	0.194015	0.130435	0.130435	0	0
	435	0.285714	0.122336	0.130435	0.130435	0	0
	436	0.285714	0.171031	0.217391	0.177338	0	0
	437	0.190476	0.111677	0.26087	0.26087	0	0
	438	0.190476	0.087805	0.086957	0.086957	0	0
	439	0.333333	0.173663	0.130435	0.095436	0	0
	440	0.380952	0.145997	0.043478	0.043478	0	0
	441	0.142857	0.078246	0.130435	0.071802	0	0
	442	0.238095	0.152827	0.086957	0.086957	0	0
	443	0.190476	0.087805	0.086957	0.086957	0	0
	444	0.095238	0.065638	0.086957	0.086957	0	0
	445	0.238095	0.11761	0.043478	0.043478	0	0
	446	0.190476	0.087805	0.347826	0.347826	0	0
	447	0.095238	0.065638	0.130435	0.095436	0	0
	448	0.190476	0.111677	0.130435	0.095436	0	0
	449	0.238095	0.152827	0.173913	0.173913	0	0
	450	0.095238	0.065638	0.086957	0.086957	0	0
	451	0.095238	0.065638	0.086957	0.086957	0	0
	452	0.095238	0.065638	0.173913	0.173913	0	0
	453	0.142857	0.078246	0.086957	0.060074	0	0
	454	0.142857	0.078246	0.130435	0.130435	0	0
	455	0.285714	0.171031	0.130435	0.130435	0	0
	456	0.190476	0.131277	0.173913	0.173913	0	0
	457	0.285714	0.208656	0	0	0	0
	458	0.095238	0.065638	0.173913	0.173913	0	0
	459	0.238095	0.167684	0.086957	0.086957	0	0
	460	0.047619	0.047619	0.086957	0.086957	0	0
	461	0.238095	0.152827	0.130435	0.130435	0	0
	462	0.285714	0.122336	0.347826	0.305475	0	0
	463	0.142857	0.142857	0.217391	0.217391	0	0
	464	0.142857	0.104328	0.086957	0.086957	0	0
	465	0.095238	0.065638	0.130435	0.095436	0	0
	466	0.142857	0.078246	0	0	0	0
	467	0.095238	0.065638	0.173913	0.173913	0	0
	468	0.142857	0.104328	0.130435	0.095436	0	0
	469	0.238095	0.11761	0.043478	0.043478	0	0
	470	0	0	0.130435	0.130435	0	0
	471	0.142857	0.078246	0.086957	0.086957	0	0
	472	0.047619	0.047619	0.130435	0.130435	0	0
	473	0	0	0.130435	0.130435	0	0
	474	0.095238	0.095238	0.173913	0.135603	0	0
	475	0.095238	0.065638	0.130435	0.130435	0	0
	476	0.238095	0.13636	0.086957	0.086957	0	0
	477	0.047619	0.047619	0.130435	0.130435	0	0
	478	0.095238	0.065638	0.043478	0.043478	0	0
	479	0.047619	0.047619	0.086957	0.086957	0	0
	480	0.142857	0.104328	0.043478	0.043478	0	0
	481	0	0	0.130435	0.130435	0	0
	482	0.047619	0.047619	0.173913	0.135603	0	0
	483	0.047619	0.047619	0.130435	0.095436	0	0
	484	0.238095	0.194015	0.043478	0.043478	0	0
	485	0.047619	0.047619	0.173913	0.135603	0	0
	486	0.047619	0.047619	0.130435	0.130435	0	0
	487	0	0	0.043478	0.043478	0	0
	488	0.047619	0.047619	0.086957	0.086957	0	0
	489	0.047619	0.047619	0.086957	0.086957	0	0
	490	0.142857	0.104328	0.173913	0.173913	0	0
	491	0	0	0.043478	0.043478	0	0
	492	0	0	0.217391	0.217391	0	0
	493	0.047619	0.047619	0.130435	0.130435	0	0
	494	0.095238	0.065638	0.130435	0.130435	0	0
	495	0.285714	0.156492	0.086957	0.086957	0	0
	496	0	0	0.086957	0.086957	0	0
	497	0.238095	0.194015	0	0	0	0
	498	0.142857	0.078246	0.130435	0.130435	0	0
	499	0.095238	0.065638	0.043478	0.043478	0	0
	500	0.095238	0.065638	0.086957	0.086957	0	0
	501	0	0	0.217391	0.217391	0	0
	502	0.047619	0.047619	0.086957	0.060074	0	0
	503	0	0	0.086957	0.086957	0	0
	504	0	0	0	0	0	0
	505	0.047619	0.047619	0.086957	0.086957	0	0
	506	0	0	0.086957	0.086957	0	0
	507	0.142857	0.142857	0.043478	0.043478	0	0
	508	0	0	0.043478	0.043478	0	0
	509	0.047619	0.047619	0.086957	0.086957	0	0
	510	0.095238	0.065638	0.043478	0.043478	0	0
	511	0.047619	0.047619	0.086957	0.086957	0	0
	512	0	0	0.043478	0.043478	0	0
	513	0.047619	0.047619	0	0	0	0
	514	0.095238	0.065638	0.086957	0.086957	0	0
	515	0	0	0.043478	0.043478	0	0
	516	0	0	0	0	0	0
	517	0	0	0.043478	0.043478	0	0
	518	0	0	0.130435	0.130435	0	0
	519	0	0	0.043478	0.043478	0	0
	520	0.095238	0.065638	0.086957	0.086957	0	0
	521	0.095238	0.065638	0.130435	0.130435	0	0
	522	0.047619	0.047619	0	0	0	0
	523	0.095238	0.065638	0.086957	0.086957	0	0
	524	0.047619	0.047619	0.086957	0.086957	0	0
	525	0.047619	0.047619	0.086957	0.086957	0	0
	526	0	0	0.086957	0.086957	0	0
	527	0.047619	0.047619	0.043478	0.043478	0	0
	528	0	0	0.043478	0.043478	0	0
	529	0.142857	0.104328	0.043478	0.043478	0	0
	530	0	0	0.043478	0.043478	0	0
	531	0.047619	0.047619	0.086957	0.086957	0	0
	532	0	0	0.086957	0.086957	0	0
	533	0	0	0.043478	0.043478	0	0
	534	0.095238	0.065638	0.043478	0.043478	0	0
	535	0	0	0	0	0	0
	536	0.047619	0.047619	0	0	0	0
	537	0	0	0	0	0	0
	538	0	0	0.086957	0.086957	0	0
	539	0	0	0	0	0	0
	540	0	0	0.043478	0.043478	0	0
	541	0	0	0.043478	0.043478	0	0
	542	0.047619	0.047619	0.086957	0.086957	0	0
	543	0.047619	0.047619	0.130435	0.130435	0	0
	544	0	0	0.043478	0.043478	0	0
	545	0.047619	0.047619	0.130435	0.130435	0	0
	546	0	0	0.043478	0.043478	0	0
	547	0	0	0	0	0	0
	548	0.047619	0.047619	0	0	0	0
	549	0	0	0	0	0	0
	550	0	0	0.130435	0.130435	0	0
	551	0.047619	0.047619	0.043478	0.043478	0	0
	552	0	0	0.043478	0.043478	0	0
	553	0	0	0	0	0	0
	554	0	0	0.043478	0.043478	0	0
	555	0	0	0.043478	0.043478	0	0
	556	0	0	0.043478	0.043478	0	0
	557	0	0	0	0	0	0
	558	0	0	0.043478	0.043478	0	0
	559	0	0	0.086957	0.060074	0	0
	560	0	0	0	0	0	0
	561	0	0	0	0	0	0
	562	0	0	0	0	0	0
	563	0	0	0	0	0	0
	564	0	0	0.043478	0.043478	0	0
	565	0.047619	0.047619	0.043478	0.043478	0	0
	566	0	0	0.086957	0.060074	0	0
	567	0.047619	0.047619	0	0	0	0
	568	0.047619	0.047619	0	0	0	0
	569	0	0	0	0	0	0
	570	0.047619	0.047619	0.043478	0.043478	0	0
	571	0	0	0.043478	0.043478	0	0
	572	0	0	0	0	0	0
	573	0	0	0.086957	0.060074	0	0
	574	0	0	0	0	0	0
	575	0	0	0.043478	0.043478	0	0
	576	0	0	0.086957	0.086957	0	0
	577	0	0	0	0	0	0
	578	0	0	0.043478	0.043478	0	0
	579	0.095238	0.065638	0.086957	0.060074	0	0
	580	0.047619	0.047619	0	0	0	0
	581	0	0	0	0	0	0
	582	0.047619	0.047619	0	0	0	0
	583	0	0	0.043478	0.043478	0	0
	584	0	0	0	0	0	0
	585	0	0	0.043478	0.043478	0	0
	586	0	0	0.043478	0.043478	0	0
	587	0	0	0	0	0	0
	588	0	0	0.043478	0.043478	0	0
	589	0	0	0.086957	0.086957	0	0
	590	0	0	0	0	0	0
	591	0	0	0	0	0	0
	592	0	0	0.043478	0.043478	0	0
	593	0	0	0	0	0	0
	594	0	0	0.043478	0.043478	0	0
	595	0.047619	0.047619	0	0	0	0
	596	0.047619	0.047619	0	0	0	0
	597	0	0	0.043478	0.043478	0	0
	598	0	0	0.043478	0.043478	0	0
	599	0	0	0	0	0	0
	600	0	0	0	0	0	0
	601	0	0	0	0	0	0
	602	0	0	0.086957	0.086957	0	0
	603	0	0	0	0	0	0
	604	0	0	0.130435	0.130435	0	0
	605	0	0	0	0	0	0
	606	0	0	0.086957	0.086957	0	0
	607	0.047619	0.047619	0	0	0	0
	608	0	0	0	0	0	0
	609	0	0	0.043478	0.043478	0	0
	610	0	0	0.086957	0.086957	0	0
	611	0	0	0.043478	0.043478	0	0
	612	0	0	0.086957	0.086957	0	0
	613	0	0	0	0	0	0
	614	0	0	0.086957	0.086957	0	0
	615	0	0	0.043478	0.043478	0	0
	616	0	0	0.086957	0.086957	0	0
	617	0	0	0.043478	0.043478	0	0
	618	0	0	0.086957	0.060074	0	0
	619	0	0	0.043478	0.043478	0	0
	620	0	0	0	0	0	0
	621	0	0	0	0	0	0
	622	0	0	0	0	0	0
	623	0	0	0	0	0	0
	624	0	0	0.086957	0.086957	0	0
	625	0	0	0	0	0	0
	626	0	0	0	0	0	0
	627	0	0	0	0	0	0
	628	0	0	0	0	0	0
	629	0	0	0.086957	0.086957	0	0
	630	0	0	0	0	0	0
	631	0	0	0	0	0	0
	632	0	0	0	0	0	0
	633	0	0	0.043478	0.043478	0	0
	634	0	0	0	0	0	0
	635	0	0	0.043478	0.043478	0	0
	636	0	0	0	0	0	0
	637	0	0	0.043478	0.043478	0	0
	638	0	0	0.043478	0.043478	0	0
	639	0	0	0.086957	0.086957	0	0
	640	0	0	0	0	0	0
	641	0	0	0.043478	0.043478	0	0
	642	0	0	0.086957	0.060074	0	0
	643	0	0	0	0	0	0
	644	0	0	0	0	0	0
	645	0	0	0.043478	0.043478	0	0
	646	0	0	0.043478	0.043478	0	0
	647	0	0	0	0	0	0
	648	0	0	0	0	0	0
	649	0	0	0	0	0	0
	650	0	0	0.043478	0.043478	0	0
	651	0	0	0	0	0	0
	652	0	0	0	0	0	0
	653	0	0	0	0	0	0
	654	0	0	0.043478	0.043478	0	0
	655	0	0	0	0	0	0
	656	0	0	0	0	0	0
	657	0	0	0.086957	0.086957	0	0
	658	0	0	0	0	0	0
	659	0	0	0.043478	0.043478	0	0
	660	0	0	0	0	0	0
	661	0	0	0.086957	0.086957	0	0
	662	0	0	0	0	0	0
	663	0	0	0	0	0	0
	664	0	0	0.043478	0.043478	0	0
	665	0	0	0	0	0	0
	666	0	0	0	0	0	0
	667	0	0	0	0	0	0
	668	0	0	0.043478	0.043478	0	0
	669	0	0	0	0	0	0
	670	0	0	0	0	0	0
	671	0	0	0	0	0	0
	672	0	0	0	0	0	0
	673	0	0	0	0	0	0
	674	0	0	0	0	0	0
	675	0	0	0	0	0	0
	676	0	0	0	0	0	0
	677	0	0	0	0	0	0
	678	0	0	0.043478	0.043478	0	0
	679	0	0	0	0	0	0
	680	0	0	0	0	0	0
	681	0	0	0.086957	0.086957	0	0
	682	0	0	0	0	0	0
	683	0	0	0	0	0	0
	684	0	0	0	0	0	0
	685	0	0	0.086957	0.086957	0	0
	686	0	0	0	0	0	0
	687	0	0	0	0	0	0
	688	0	0	0	0	0	0
	689	0	0	0	0	0	0
	690	0	0	0	0	0	0
	691	0	0	0	0	0	0
	692	0	0	0	0	0	0
	693	0	0	0	0	0	0
	694	0	0	0	0	0	0
	695	0	0	0.043478	0.043478	0	0
	696	0	0	0	0	0	0
	697	0	0	0	0	0	0
	698	0	0	0.086957	0.086957	0	0
	699	0	0	0.086957	0.086957	0	0
	700	0	0	0	0	0	0
	701	0	0	0	0	0	0
	702	0	0	0	0	0	0
	703	0	0	0.043478	0.043478	0	0
	704	0	0	0	0	0	0
	705	0	0	0	0	0	0
	706	0	0	0	0	0	0
	707	0	0	0	0	0	0
	708	0	0	0.043478	0.043478	0	0
	709	0	0	0	0	0	0
	710	0	0	0	0	0	0
	711	0	0	0	0	0	0
	712	0	0	0	0	0	0
	713	0	0	0	0	0	0
	714	0	0	0	0	0	0
	715	0	0	0	0	0	0
	716	0	0	0	0	0	0
	717	0	0	0	0	0	0
	718	0	0	0.043478	0.043478	0	0
	719	0	0	0	0	0	0
	720	0	0	0	0	0	0
	721	0	0	0	0	0	0
	722	0	0	0	0	0	0
	723	0	0	0.043478	0.043478	0	0
	724	0	0	0	0	0	0
	725	0	0	0	0	0	0
	726	0	0	0	0	0	0
	727	0	0	0	0	0	0
	728	0	0	0	0	0	0
	729	0	0	0	0	0	0
	730	0	0	0	0	0	0
	731	0	0	0	0	0	0
	732	0	0	0.043478	0.043478	0	0
	733	0	0	0	0	0	0
	734	0	0	0	0	0	0
	735	0	0	0	0	0	0
	736	0	0	0	0	0	0
	737	0	0	0	0	0	0
	738	0	0	0.043478	0.043478	0	0
	739	0	0	0	0	0	0
	740	0	0	0	0	0	0
	741	0	0	0	0	0	0
	742	0	0	0	0	0	0
	743	0	0	0	0	0	0
	744	0	0	0	0	0	0
	745	0	0	0	0	0	0
	746	0	0	0	0	0	0
	747	0	0	0	0	0	0
	748	0	0	0	0	0	0
	749	0	0	0	0	0	0
	750	0	0	0	0	0	0
	751	0	0	0	0	0	0
	752	0	0	0	0	0	0
	753	0	0	0	0	0	0
	754	0	0	0.043478	0.043478	0	0
	755	0	0	0	0	0	0
	756	0	0	0	0	0	0
	757	0	0	0	0	0	0
	758	0	0	0	0	0	0
	759	0	0	0	0	0	0
	760	0	0	0	0	0	0
	761	0	0	0	0	0	0
	762	0	0	0	0	0	0
	763	0	0	0.043478	0.043478	0	0
	764	0	0	0	0	0	0
	765	0	0	0	0	0	0
	766	0	0	0	0	0	0
	767	0	0	0.086957	0.086957	0	0
	768	0	0	0.130435	0.130435	0	0
	769	0	0	0.086957	0.086957	0	0
	770	0	0	0.043478	0.043478	0	0
	771	0	0	0	0	0	0
	772	0	0	0.043478	0.043478	0	0
	773	0	0	0.043478	0.043478	0	0
	774	0	0	0.043478	0.043478	0	0
	775	0	0	0	0	0	0
	776	0	0	0	0	0	0
	777	0	0	0	0	0	0
	778	0	0	0	0	0	0
	779	0	0	0.043478	0.043478	0	0
	780	0	0	0	0	0	0
	781	0	0	0	0	0	0
	782	0	0	0.043478	0.043478	0	0
	783	0	0	0.043478	0.043478	0	0
	784	0	0	0.043478	0.043478	0	0
	785	0	0	0	0	0	0
	786	0	0	0.043478	0.043478	0	0
	787	0	0	0	0	0	0
	788	0	0	0	0	0	0
	789	0	0	0.086957	0.086957	0	0
	790	0	0	0	0	0	0
	791	0	0	0	0	0	0
	792	0	0	0	0	0	0
	793	0	0	0	0	0	0
	794	0	0	0	0	0	0
	795	0	0	0	0	0	0
	796	0	0	0	0	0	0
	797	0	0	0	0	0	0
	798	0	0	0	0	0	0
	799	0	0	0	0	0	0
	800	0	0	0	0	0	0
	801	0	0	0	0	0	0
	802	0	0	0	0	0	0
	803	0	0	0.043478	0.043478	0	0
	804	0	0	0	0	0	0
	805	0	0	0.043478	0.043478	0	0
	806	0	0	0	0	0	0
	807	0	0	0	0	0	0
	808	0	0	0	0	0	0
	809	0	0	0	0	0	0
	810	0	0	0	0	0	0
	811	0	0	0	0	0	0
	812	0	0	0	0	0	0
	813	0	0	0	0	0	0
	814	0	0	0	0	0	0
	815	0	0	0	0	0	0
	816	0	0	0.043478	0.043478	0	0
6E		<60																												>60
	Subject ID	HEEAT012	HEEAT008	BFG03v1	BFG03v2	HEEAT006	HEEAT010	BFG04v1	BFG04v2	BFG01v1	BFG01v2	BFG05v1	BFG05v2	HEEAT005	HEEAT004	BFG02v1	BFG02v2	HEEAT007	GCH281	GCH212	BFG06v1	BFG06v2	GCH254	GCH061	GCH214	GCH101	GCH147	GCH324	GCH302	GCH100	GCH318	GCH166	GCH220	GCH056	GCH106	GCH149
	Humerus YM	63.4238	45.2391	80.2507	36.8076	82.4234	59.1696	95.9678	49.4403	73.7711	76.1065	67.0378	85.5251	58.7245	83.9	66.7473	69.7633	62.3477	92.499	74.1356	82.4132	81.5593	83.1271	90.8803	91.7869	0.16642	92.837	89.7404	91.8833	89.7832	92.2316	94.4675	90.6804	22.0604	88.3745	90.4593
	Femur YM																		62.594	70.5608			48.2618	6.11532	76.3197	0.599763	87.3694	38.9694	63.2268	89.0125	86.1056	93.6348	79.6441	21.6571	15.1571	78.7251
	Tibia YM																								84.2488
	Clavicle YM	22.1519	16.4313	0.429185		35.2693	11.6022	74.9916	2.4428	19.9872	35.1136	13.6461	36.7327	20.9607	22.0114	20.7356	27.9865	100	4.53304	1.55573	19.2472	51.0632	6.31797	40.9624	44.4969	0.943606	84.2384	60.8736	40.1958	90.493	95.1589	100	92.5544	79.773	72.4596	61.1379
	Sternum YM	66.0229	30.7524	59.6413		45.9111	99.5556	97.4588	13.0817	43.9678	36.0045	54.1261	68.254	46.8599	41.8622	44.0678	45.5328	39.0278	40.8419	42.5308	73.6941	74.7359	11.3424	53.9896	73.6419	0.164609	84.3794	86.4702	67.4518	88.4375	92.342	95.4424	88.7952	89.1006	84.122	80.4878
	Vert YM	74.5367	0.890208	3.46821		5.997	0.313234	94.1696	0.117371	0	0	1.359	1.35478	8.22917	8.69293	5.91787	5.04528	0.606061	0	0.197433	7.82881	10.529	0.070373	0.767754	0	0.1099	39.8942	0.591716	2.10608	63.6764	72.8445	87.0845	48.4667	84.9328	41.2214	17.9569

[truncated: 10 more sheets: Figure 7, Figure S1A, Figure S1B, Figure S2A, Figure S2B, Figure S2C, Figure S3, Figure S4, Figure S5, Figure S6]
